# Supplementary material for: The introduction of an N-glycosylation site into prochymosin greatly enhances its production and secretion by Pichia pastoris
Source: Microb Cell Fact. 2022 Aug 30;21:177. doi: 10.1186/s12934-022-01904-3 (PMC9429577; doi:10.1186/s12934-022-01904-3)
Supplement: Supplementary file 2 — Additional file 2: Table S1. Protein identification and abundance of differential interacting proteins with chy and chy34 [file 12934_2022_1904_MOESM2_ESM.xlsx]

## Sheet: Sheet1
Table S1. Protein identification and abundance of differential interacting proteins with chy and chy34
Accession	Gene	Description	Mw(kD)	CHY34	CHY	log2(CHY34/CHY)	log2(MeanSP)	Diff Sig
P04842	AOX1	Alcohol oxidase 1 OS=Komagataella phaffii (strain GS115 / ATCC 20864) OX=644223 GN=AOX1 PE=1 SV=2	73.898	1	19	-4.2479	3.3219	--
C4R5E4	PAS_chr3_0731	Cytoplasmic ATPase that is a ribosome-associated molecular chaperone OS=Komagataella phaffii (strain GS115 / ATCC 20864) OX=644223 GN=PAS_chr3_0731 PE=3 SV=1	66.506	1	13	-3.7004	2.8074	--
C4R606	PAS_chr3_0932	Formate dehydrogenase OS=Komagataella phaffii (strain GS115 / ATCC 20864) OX=644223 GN=PAS_chr3_0932 PE=3 SV=1	40.31	1	13	-3.7004	2.8074	--
C4R404	PAS_chr3_0253	Acetyl-CoA deacylase OS=Komagataella phaffii (strain GS115 / ATCC 20864) OX=644223 GN=PAS_chr3_0253 PE=3 SV=1	58.237	1	11	-3.4594	2.585	--
C4R6G8	PAS_chr3_1087	Vacuolar aspartyl protease (Proteinase A) OS=Komagataella phaffii (strain GS115 / ATCC 20864) OX=644223 GN=PAS_chr3_1087 PE=3 SV=1	44.324	1	10	-3.3219	2.4594	--
C4R708	PAS_chr4_0158	Tetradecameric mitochondrial chaperonin OS=Komagataella phaffii (strain GS115 / ATCC 20864) OX=644223 GN=PAS_chr4_0158 PE=3 SV=1	60.194	1	10	-3.3219	2.4594	--
C4QWH2	PAS_chr1-1_0226	Vacuolar proteinase B (YscB), a serine protease of the subtilisin family OS=Komagataella phaffii (strain GS115 / ATCC 20864) OX=644223 GN=PAS_chr1-1_0226 PE=3 SV=1	59.123	1	9	-3.1699	2.3219	--
C4QWY6	PAS_chr1-1_0382	Protein component of the large (60S) ribosomal subunit, nearly identical to Rpl9Ap OS=Komagataella phaffii (strain GS115 / ATCC 20864) OX=644223 GN=PAS_chr1-1_0382 PE=3 SV=1	21.682	1	9	-3.1699	2.3219	--
C4QYJ4	PAS_chr1-4_0465	ATP synthase subunit gamma OS=Komagataella phaffii (strain GS115 / ATCC 20864) OX=644223 GN=PAS_chr1-4_0465 PE=3 SV=1	31.641	1	9	-3.1699	2.3219	--
C4R1K3	PAS_chr2-1_0728	Putative transporter, member of the sugar porter family OS=Komagataella phaffii (strain GS115 / ATCC 20864) OX=644223 GN=PAS_chr2-1_0728 PE=3 SV=1	16.469	1	9	-3.1699	2.3219	--
C4R1P7	PAS_chr2-1_0767	Acetyl-coenzyme A synthetase OS=Komagataella phaffii (strain GS115 / ATCC 20864) OX=644223 GN=PAS_chr2-1_0767 PE=3 SV=1	73.919	1	9	-3.1699	2.3219	--
C4R1R2	PAS_chr2-1_0779	Ribosomal protein 51 (Rp51) of the small (40s) subunit OS=Komagataella phaffii (strain GS115 / ATCC 20864) OX=644223 GN=PAS_chr2-1_0779 PE=3 SV=1	15.689	1	9	-3.1699	2.3219	--
C4R915	PAS_chr4_0819	Hexaprenyl pyrophosphate synthetase OS=Komagataella phaffii (strain GS115 / ATCC 20864) OX=644223 GN=PAS_chr4_0819 PE=3 SV=1	54.254	1	9	-3.1699	2.3219	--
C4QX11	RGI1	Respiratory growth induced protein 1 OS=Komagataella phaffii (strain GS115 / ATCC 20864) OX=644223 GN=RGI1 PE=3 SV=1	21.172	1	8	-3	2.1699	--
C4R1C2	PAS_chr2-1_0651	Key endocytic protein involved in a network of interactions with other endocytic proteins OS=Komagataella phaffii (strain GS115 / ATCC 20864) OX=644223 GN=PAS_chr2-1_0651 PE=4 SV=1	155.326	1	8	-3	2.1699	--
C4R1R9	PAS_chr2-1_0785	Long chain fatty acyl-CoA synthetase with a preference for C12:0-C16:0 fatty acids OS=Komagataella phaffii (strain GS115 / ATCC 20864) OX=644223 GN=PAS_chr2-1_0785 PE=4 SV=1	78.334	1	8	-3	2.1699	--
C4R5T5	PAS_chr3_0867	S-formylglutathione hydrolase OS=Komagataella phaffii (strain GS115 / ATCC 20864) OX=644223 GN=PAS_chr3_0867 PE=3 SV=1	33.281	1	8	-3	2.1699	--
C4QZS3	PAS_chr2-1_0140	Endoplasmic reticulum chaperone BiP OS=Komagataella phaffii (strain GS115 / ATCC 20864) OX=644223 GN=PAS_chr2-1_0140 PE=3 SV=1	74.214	2	15	-2.9069	3.0875	--
C4QWR3	PAS_chr1-1_0309	H(+)-transporting two-sector ATPase OS=Komagataella phaffii (strain GS115 / ATCC 20864) OX=644223 GN=PAS_chr1-1_0309 PE=3 SV=1	63.195	1	7	-2.8074	2	--
C4QYK0	RPS0	40S ribosomal protein S0 OS=Komagataella phaffii (strain GS115 / ATCC 20864) OX=644223 GN=RPS0 PE=3 SV=1	29.222	1	7	-2.8074	2	--
C4R3E7	PAS_chr3_0054	60S ribosomal protein L20 OS=Komagataella phaffii (strain GS115 / ATCC 20864) OX=644223 GN=PAS_chr3_0054 PE=3 SV=1	21.475	1	7	-2.8074	2	--
C4R3J3	PAS_chr3_0099	Mitochondrial NAD+ transporter, involved in the transport of NAD+ into the mitochondria (see also YE) OS=Komagataella phaffii (strain GS115 / ATCC 20864) OX=644223 GN=PAS_chr3_0099 PE=3 SV=1	41.99	1	7	-2.8074	2	--
C4R5U7	PAS_chr3_0876	S-adenosylmethionine synthase OS=Komagataella phaffii (strain GS115 / ATCC 20864) OX=644223 GN=PAS_chr3_0876 PE=3 SV=1	42.375	1	7	-2.8074	2	--
C4R731	PAS_chr4_0180	Protein component of the large (60S) ribosomal subunit OS=Komagataella phaffii (strain GS115 / ATCC 20864) OX=644223 GN=PAS_chr4_0180 PE=3 SV=1	13.603	1	7	-2.8074	2	--
C4R759	PAS_chr4_0208	N-terminally acetylated protein component of the large (60S) ribosomal subunit, binds to 5.8 S rRNA OS=Komagataella phaffii (strain GS115 / ATCC 20864) OX=644223 GN=PAS_chr4_0208 PE=3 SV=1	22.671	1	7	-2.8074	2	--
C4R7C6	PAS_chr4_0267	Protein component of the large (60S) ribosomal subunit OS=Komagataella phaffii (strain GS115 / ATCC 20864) OX=644223 GN=PAS_chr4_0267 PE=3 SV=1	14.343	1	7	-2.8074	2	--
Q92448	PFK1	ATP-dependent 6-phosphofructokinase subunit alpha OS=Komagataella phaffii (strain GS115 / ATCC 20864) OX=644223 GN=PFK1 PE=1 SV=2	108.817	1	7	-2.8074	2	--
C4R0T7	PAS_chr2-1_0481	Ribosomal protein 59 of small subunit, required for ribosome assembly and 20S pre-rRNA processing OS=Komagataella phaffii (strain GS115 / ATCC 20864) OX=644223 GN=PAS_chr2-1_0481 PE=3 SV=1	15.208	2	13	-2.7004	2.9069	--
C4R5P8	PAS_chr3_0832	Transketolase, similar to Tkl2p OS=Komagataella phaffii (strain GS115 / ATCC 20864) OX=644223 GN=PAS_chr3_0832 PE=3 SV=1	78.853	2	13	-2.7004	2.9069	--
C4QZB0	PAS_FragB_0052	Elongation factor 1-alpha OS=Komagataella phaffii (strain GS115 / ATCC 20864) OX=644223 GN=PAS_FragB_0052 PE=3 SV=1	50.132	3	19	-2.663	3.4594	--
C4R0T8	PAS_chr2-1_0482	Protein component of the small (40S) ribosomal subunit OS=Komagataella phaffii (strain GS115 / ATCC 20864) OX=644223 GN=PAS_chr2-1_0482 PE=3 SV=1	14.595	1	6	-2.585	1.8074	--
C4R0W1	PAS_chr2-1_0504	Peroxisomal membrane protein OS=Komagataella phaffii (strain GS115 / ATCC 20864) OX=644223 GN=PAS_chr2-1_0504 PE=4 SV=1	27.904	1	6	-2.585	1.8074	--
C4R4J8	PAS_chr3_0434	Mitochondrial amino acid transporter OS=Komagataella phaffii (strain GS115 / ATCC 20864) OX=644223 GN=PAS_chr3_0434 PE=3 SV=1	77.963	1	6	-2.585	1.8074	--
C4R553	PAS_chr3_0640	Carboxypeptidase Y inhibitor, function requires acetylation by the NatB N-terminal acetyltransferase OS=Komagataella phaffii (strain GS115 / ATCC 20864) OX=644223 GN=PAS_chr3_0640 PE=3 SV=1	29.758	1	6	-2.585	1.8074	--
C4R6P6	PAS_chr4_0043	Mitochondrial aldehyde dehydrogenase OS=Komagataella phaffii (strain GS115 / ATCC 20864) OX=644223 GN=PAS_chr4_0043 PE=3 SV=1	54.34	2	12	-2.585	2.8074	--
C4R8I0	PAS_chr4_0647	Low affinity vacuolar membrane localized monovalent cation/H+ antiporter OS=Komagataella phaffii (strain GS115 / ATCC 20864) OX=644223 GN=PAS_chr4_0647 PE=3 SV=1	120.378	1	6	-2.585	1.8074	--
C4R2U4	PAS_chr2-2_0109	Protein component of the large (60S) ribosomal subunit OS=Komagataella phaffii (strain GS115 / ATCC 20864) OX=644223 GN=PAS_chr2-2_0109 PE=3 SV=1	19.149	2	11	-2.4594	2.7004	--
C4QVS9	PAS_chr1-1_0002	Plasma membrane ATPase OS=Komagataella phaffii (strain GS115 / ATCC 20864) OX=644223 GN=PAS_chr1-1_0002 PE=3 SV=1	97.877	2	10	-2.3219	2.585	--
C4QXI5	PAS_chr1-4_0130	Heat shock protein Hsp90 OS=Komagataella phaffii (strain GS115 / ATCC 20864) OX=644223 GN=PAS_chr1-4_0130 PE=3 SV=1	80.901	1	5	-2.3219	1.585	--
C4QXN2	MIC60	MICOS complex subunit MIC60 OS=Komagataella phaffii (strain GS115 / ATCC 20864) OX=644223 GN=MIC60 PE=3 SV=1	57.129	1	5	-2.3219	1.585	--
C4QZ00	PAS_chr1-4_0615	Mitochondrial phosphate carrier protein OS=Komagataella phaffii (strain GS115 / ATCC 20864) OX=644223 GN=PAS_chr1-4_0615 PE=3 SV=1	32.895	2	10	-2.3219	2.585	--
C4QZL4	PAS_chr2-1_0087	Protein component of the large (60S) ribosomal subunit, has similarity to rat L30 ribosomal protein OS=Komagataella phaffii (strain GS115 / ATCC 20864) OX=644223 GN=PAS_chr2-1_0087 PE=3 SV=1	11.575	1	5	-2.3219	1.585	--
C4R0V9	PAS_chr2-1_0502	Thiol-specific peroxiredoxin, reduces hydroperoxides to protect against oxidative damage OS=Komagataella phaffii (strain GS115 / ATCC 20864) OX=644223 GN=PAS_chr2-1_0502 PE=3 SV=1	19.21	1	5	-2.3219	1.585	--
C4R1H5	PAS_chr2-1_0701	Uncharacterized protein OS=Komagataella phaffii (strain GS115 / ATCC 20864) OX=644223 GN=PAS_chr2-1_0701 PE=4 SV=1	57.779	1	5	-2.3219	1.585	--
C4R290	PAS_chr2-2_0294	Pyruvate dehydrogenase E1 component subunit alpha OS=Komagataella phaffii (strain GS115 / ATCC 20864) OX=644223 GN=PAS_chr2-2_0294 PE=4 SV=1	44.049	1	5	-2.3219	1.585	--
C4R2E7	PAS_chr2-2_0480	Thioredoxin reductase OS=Komagataella phaffii (strain GS115 / ATCC 20864) OX=644223 GN=PAS_chr2-2_0480 PE=3 SV=1	34.382	1	5	-2.3219	1.585	--
C4R2G3	PAS_chr2-2_0476	FK506-binding protein OS=Komagataella phaffii (strain GS115 / ATCC 20864) OX=644223 GN=PAS_chr2-2_0476 PE=3 SV=1	45.679	1	5	-2.3219	1.585	--
C4R3I6	PAS_chr3_0091	Protein component of the large (60S) ribosomal subunit, nearly identical to Rpl19Ap and has similari OS=Komagataella phaffii (strain GS115 / ATCC 20864) OX=644223 GN=PAS_chr3_0091 PE=3 SV=1	23.552	1	5	-2.3219	1.585	--
C4R3T0	PAS_chr3_0186	D-serine dehydratase (Aka D-serine ammonia-lyase) OS=Komagataella phaffii (strain GS115 / ATCC 20864) OX=644223 GN=PAS_chr3_0186 PE=3 SV=1	46.858	1	5	-2.3219	1.585	--
C4R3X8	PAS_chr3_0230	ATPase involved in protein folding and the response to stress OS=Komagataella phaffii (strain GS115 / ATCC 20864) OX=644223 GN=PAS_chr3_0230 PE=3 SV=1	70.767	8	40	-2.3219	4.585	--
C4R4Z1	PAS_chr3_0579	Glycerol-3-phosphate dehydrogenase OS=Komagataella phaffii (strain GS115 / ATCC 20864) OX=644223 GN=PAS_chr3_0579 PE=3 SV=1	74.232	1	5	-2.3219	1.585	--
C4R5J9	PAS_chr3_0781	Glycogen [starch] synthase OS=Komagataella phaffii (strain GS115 / ATCC 20864) OX=644223 GN=PAS_chr3_0781 PE=3 SV=1	79.804	1	5	-2.3219	1.585	--
C4R5U0	PAS_chr3_0870	GDP-mannose pyrophosphorylase (Mannose-1-phosphate guanyltransferase) OS=Komagataella phaffii (strain GS115 / ATCC 20864) OX=644223 GN=PAS_chr3_0870 PE=4 SV=1	39.871	1	5	-2.3219	1.585	--
C4R6N9	PAS_chr4_0038	Translational elongation factor 3, stimulates the binding of aminoacyl-tRNA (AA-tRNA) to ribosomes OS=Komagataella phaffii (strain GS115 / ATCC 20864) OX=644223 GN=PAS_chr4_0038 PE=3 SV=1	116.623	2	10	-2.3219	2.585	--
C4R6Z1	PAS_chr4_0140	ATP-dependent DEAD (Asp-Glu-Ala-Asp)-box RNA helicase OS=Komagataella phaffii (strain GS115 / ATCC 20864) OX=644223 GN=PAS_chr4_0140 PE=3 SV=1	66.439	1	5	-2.3219	1.585	--
C4R6Z7	PAS_chr4_0147	Aromatic aminotransferase II OS=Komagataella phaffii (strain GS115 / ATCC 20864) OX=644223 GN=PAS_chr4_0147 PE=4 SV=1	51.722	1	5	-2.3219	1.585	--
C4R762	PAS_chr4_0211	40S ribosomal protein S7 OS=Komagataella phaffii (strain GS115 / ATCC 20864) OX=644223 GN=PAS_chr4_0211 PE=3 SV=1	21.333	1	5	-2.3219	1.585	--
C4QY07	PAS_chr1-4_0292	Phosphoglycerate kinase OS=Komagataella phaffii (strain GS115 / ATCC 20864) OX=644223 GN=PAS_chr1-4_0292 PE=3 SV=1	44.103	3	14	-2.2224	3.0875	--
C4QYX3	PAS_chr1-4_0589	Protein component of the small (40S) subunit, essential for control of translational accuracy OS=Komagataella phaffii (strain GS115 / ATCC 20864) OX=644223 GN=PAS_chr1-4_0589 PE=3 SV=1	28.225	3	14	-2.2224	3.0875	--
C4QYC8	PAS_chr1-4_0403	Essential evolutionarily-conserved nucleolar protein component of the box C/D snoRNP complexes OS=Komagataella phaffii (strain GS115 / ATCC 20864) OX=644223 GN=PAS_chr1-4_0403 PE=3 SV=1	55.45	2	9	-2.1699	2.4594	--
C4R4B9	PAS_chr3_0362	Uncharacterized protein OS=Komagataella phaffii (strain GS115 / ATCC 20864) OX=644223 GN=PAS_chr3_0362 PE=4 SV=1	32.592	4	18	-2.1699	3.4594	--
C4R5T8	PAS_chr3_0868	Fructose-bisphosphatase OS=Komagataella phaffii (strain GS115 / ATCC 20864) OX=644223 GN=PAS_chr3_0868 PE=3 SV=1	38.337	2	9	-2.1699	2.4594	--
C4R887	PAS_chr4_0552	ATPase involved in protein folding and nuclear localization signal (NLS)-directed nuclear transport OS=Komagataella phaffii (strain GS115 / ATCC 20864) OX=644223 GN=PAS_chr4_0552 PE=3 SV=1	69.635	7	29	-2.0506	4.1699	--
C4QVJ5	PAS_chr1-3_0204	tRNA-synt_2c domain-containing protein OS=Komagataella phaffii (strain GS115 / ATCC 20864) OX=644223 GN=PAS_chr1-3_0204 PE=4 SV=1	45.62	1	4	-2	1.3219	-
C4QVQ4	PAS_chr1-3_0264	Peptidyl-prolyl cis-trans isomerase OS=Komagataella phaffii (strain GS115 / ATCC 20864) OX=644223 GN=PAS_chr1-3_0264 PE=3 SV=1	18.038	1	4	-2	1.3219	-
C4QW33	PAS_chr1-1_0095	Subunit (60 kDa) of TFIID and SAGA complexes OS=Komagataella phaffii (strain GS115 / ATCC 20864) OX=644223 GN=PAS_chr1-1_0095 PE=1 SV=1	54.83	1	4	-2	1.3219	-
C4QWA2	PAS_chr1-1_0160	Protein disulfide isomerase, multifunctional protein resident in the endoplasmic reticulum lumen OS=Komagataella phaffii (strain GS115 / ATCC 20864) OX=644223 GN=PAS_chr1-1_0160 PE=4 SV=1	41.982	1	4	-2	1.3219	-
C4QWD2	PAS_chr1-1_0189	Protein component of the large (60S) ribosomal subunit, nearly identical to Rpl12Ap OS=Komagataella phaffii (strain GS115 / ATCC 20864) OX=644223 GN=PAS_chr1-1_0189 PE=3 SV=1	17.772	2	8	-2	2.3219	--
C4QWD4	PAS_chr1-1_0191	ATP synthase subunit 5, mitochondrial OS=Komagataella phaffii (strain GS115 / ATCC 20864) OX=644223 GN=PAS_chr1-1_0191 PE=3 SV=1	21.74	1	4	-2	1.3219	-
C4QX36	PAS_chr1-1_0432	Ketol-acid reductoisomerase, mitochondrial OS=Komagataella phaffii (strain GS115 / ATCC 20864) OX=644223 GN=PAS_chr1-1_0432 PE=3 SV=1	44.31	4	16	-2	3.3219	--
C4QXA5	PFK2	ATP-dependent 6-phosphofructokinase subunit beta OS=Komagataella phaffii (strain GS115 / ATCC 20864) OX=644223 GN=PFK2 PE=3 SV=2	103.753	1	4	-2	1.3219	-
C4QXE1	PAS_chr1-4_0085	Actin-related protein OS=Komagataella phaffii (strain GS115 / ATCC 20864) OX=644223 GN=PAS_chr1-4_0085 PE=3 SV=1	45.667	1	4	-2	1.3219	-
C4QY31	PAS_chr1-4_0313	Subunit 8 of ubiquinol cytochrome-c reductase complex OS=Komagataella phaffii (strain GS115 / ATCC 20864) OX=644223 GN=PAS_chr1-4_0313 PE=3 SV=1	10.625	1	4	-2	1.3219	-
C4R0Q2	PAS_chr2-1_0449	GTP-binding nuclear protein OS=Komagataella phaffii (strain GS115 / ATCC 20864) OX=644223 GN=PAS_chr2-1_0449 PE=3 SV=1	24.101	1	4	-2	1.3219	-
C4R1G1	PAS_chr2-1_0688	RuvB-like helicase OS=Komagataella phaffii (strain GS115 / ATCC 20864) OX=644223 GN=PAS_chr2-1_0688 PE=3 SV=1	51.256	1	4	-2	1.3219	-
C4R1V5	PAS_chr2-2_0430	Subunit 2 of the ubiquinol cytochrome-c reductase complex OS=Komagataella phaffii (strain GS115 / ATCC 20864) OX=644223 GN=PAS_chr2-2_0430 PE=4 SV=1	37.417	2	8	-2	2.3219	--
C4R2F6	PAS_chr2-2_0236	Uncharacterized protein OS=Komagataella phaffii (strain GS115 / ATCC 20864) OX=644223 GN=PAS_chr2-2_0236 PE=4 SV=1	19.087	1	4	-2	1.3219	-
C4R2W7	PAS_chr2-2_0087	ADP-ribosylation factor, GTPase of the Ras superfamily OS=Komagataella phaffii (strain GS115 / ATCC 20864) OX=644223 GN=PAS_chr2-2_0087 PE=3 SV=1	20.6	1	4	-2	1.3219	-
C4R3X5	PAS_chr3_0227	Primary component of eisosomes OS=Komagataella phaffii (strain GS115 / ATCC 20864) OX=644223 GN=PAS_chr3_0227 PE=4 SV=1	33.932	1	4	-2	1.3219	-
C4R430	PAS_chr3_0277	6-phosphogluconate dehydrogenase, decarboxylating OS=Komagataella phaffii (strain GS115 / ATCC 20864) OX=644223 GN=PAS_chr3_0277 PE=3 SV=1	53.981	2	8	-2	2.3219	--
C4R4X4	PAS_chr3_0562	Elongation factor Tu OS=Komagataella phaffii (strain GS115 / ATCC 20864) OX=644223 GN=PAS_chr3_0562 PE=3 SV=1	46.817	1	4	-2	1.3219	-
C4R5D4	PAS_chr3_0722	Fusion protein that is cleaved to yield a ribosomal protein of the small (40S) subunit and ubiquitin OS=Komagataella phaffii (strain GS115 / ATCC 20864) OX=644223 GN=PAS_chr3_0722 PE=3 SV=1	17.185	6	24	-2	3.9069	--
C4R5P6	PAS_chr3_0831	Succinate--CoA ligase [ADP-forming] subunit alpha, mitochondrial OS=Komagataella phaffii (strain GS115 / ATCC 20864) OX=644223 GN=PAS_chr3_0831 PE=3 SV=1	33.358	1	4	-2	1.3219	-
C4R5W1	PAS_chr3_0890	Adenosylhomocysteinase OS=Komagataella phaffii (strain GS115 / ATCC 20864) OX=644223 GN=PAS_chr3_0890 PE=3 SV=1	48.68	1	4	-2	1.3219	-
C4R6P3	PAS_chr4_0041	Protein component of the large (60S) ribosomal subunit OS=Komagataella phaffii (strain GS115 / ATCC 20864) OX=644223 GN=PAS_chr4_0041 PE=3 SV=1	15.06	1	4	-2	1.3219	-
C4R7D7	PAS_chr4_0278	Protein involved in pre-rRNA processing, 18S rRNA synthesis, and snoRNA synthesis OS=Komagataella phaffii (strain GS115 / ATCC 20864) OX=644223 GN=PAS_chr4_0278 PE=3 SV=1	57.971	1	4	-2	1.3219	-
C4R7T9	PAS_chr4_0415	Serine hydroxymethyltransferase OS=Komagataella phaffii (strain GS115 / ATCC 20864) OX=644223 GN=PAS_chr4_0415 PE=3 SV=1	52.081	1	4	-2	1.3219	-
C4R8S1	PAS_chr4_0733	Succinate dehydrogenase [ubiquinone] flavoprotein subunit, mitochondrial OS=Komagataella phaffii (strain GS115 / ATCC 20864) OX=644223 GN=PAS_chr4_0733 PE=3 SV=1	70.232	1	4	-2	1.3219	-
C4R8X4	PAS_chr4_0783	Glycerol kinase OS=Komagataella phaffii (strain GS115 / ATCC 20864) OX=644223 GN=PAS_chr4_0783 PE=3 SV=1	68.196	1	4	-2	1.3219	-
C4R7E5	PAS_chr4_0284	Thioredoxin OS=Komagataella phaffii (strain GS115 / ATCC 20864) OX=644223 GN=PAS_chr4_0284 PE=3 SV=1	11.277	3	11	-1.8745	2.8074	--
C4QYM1	PAS_chr1-4_0491	Protein component of the small (40S) ribosomal subunit OS=Komagataella phaffii (strain GS115 / ATCC 20864) OX=644223 GN=PAS_chr1-4_0491 PE=3 SV=1	16.361	2	7	-1.8074	2.1699	--
C4R256	PAS_chr2-2_0326	40S ribosomal protein S25 OS=Komagataella phaffii (strain GS115 / ATCC 20864) OX=644223 GN=PAS_chr2-2_0326 PE=3 SV=1	12.022	2	7	-1.8074	2.1699	--
C4R396	PAS_c131_0021	Vacuolar proton pump subunit B OS=Komagataella phaffii (strain GS115 / ATCC 20864) OX=644223 GN=PAS_c131_0021 PE=3 SV=1	55.416	3	10	-1.737	2.7004	--
C4R2N5	PAS_chr2-2_0165	ATP synthase subunit beta OS=Komagataella phaffii (strain GS115 / ATCC 20864) OX=644223 GN=PAS_chr2-2_0165 PE=3 SV=1	54.025	13	43	-1.7258	4.8074	--
Q9P4D1	ACT1	Actin OS=Komagataella phaffii (strain GS115 / ATCC 20864) OX=644223 GN=ACT1 PE=1 SV=1	41.692	6	19	-1.663	3.6439	--
C4QV50	PAS_chr1-3_0068	60S acidic ribosomal protein P0 OS=Komagataella phaffii (strain GS115 / ATCC 20864) OX=644223 GN=PAS_chr1-3_0068 PE=3 SV=1	33.723	1	3	-1.585	1
C4QV89	PAS_chr1-3_0102	Heat shock protein that cooperates with Ydj1p (Hsp40) and Ssa1p (Hsp70) OS=Komagataella phaffii (strain GS115 / ATCC 20864) OX=644223 GN=PAS_chr1-3_0102 PE=3 SV=1	100.304	1	3	-1.585	1
C4QWG6	PAS_chr1-1_0219	Protein component of the large (60S) ribosomal subunit OS=Komagataella phaffii (strain GS115 / ATCC 20864) OX=644223 GN=PAS_chr1-1_0219 PE=4 SV=1	27.209	5	15	-1.585	3.3219	--
C4QXK3	INT6	Eukaryotic translation initiation factor 3 subunit E OS=Komagataella phaffii (strain GS115 / ATCC 20864) OX=644223 GN=INT6 PE=3 SV=1	49.165	1	3	-1.585	1
C4QXU7	PAS_chr1-4_0235	Protein component of the small (40S) ribosomal subunit OS=Komagataella phaffii (strain GS115 / ATCC 20864) OX=644223 GN=PAS_chr1-4_0235 PE=3 SV=1	7.555	1	3	-1.585	1
C4QY10	PAS_chr1-4_0295	Fatty acid synthase subunit alpha OS=Komagataella phaffii (strain GS115 / ATCC 20864) OX=644223 GN=PAS_chr1-4_0295 PE=1 SV=1	206.146	1	3	-1.585	1
C4QY27	PAS_chr1-4_0309	Subunit of the SWI/SNF chromatin remodeling complex OS=Komagataella phaffii (strain GS115 / ATCC 20864) OX=644223 GN=PAS_chr1-4_0309 PE=4 SV=1	90.817	1	3	-1.585	1
C4QYD7	PAS_chr1-4_0412	Protein component of the large (60S) ribosomal subunit, has similarity to rat L38 ribosomal protein OS=Komagataella phaffii (strain GS115 / ATCC 20864) OX=644223 GN=PAS_chr1-4_0412 PE=3 SV=1	9.015	1	3	-1.585	1
C4QYX8	PAS_chr1-4_0593	Pyruvate dehydrogenase E1 component subunit beta OS=Komagataella phaffii (strain GS115 / ATCC 20864) OX=644223 GN=PAS_chr1-4_0593 PE=4 SV=1	39.6	1	3	-1.585	1
C4QZM0	PAS_chr2-1_0093	GDP-mannose pyrophosphorylase (Mannose-1-phosphate guanyltransferase), synthesizes GDP-mannose from OS=Komagataella phaffii (strain GS115 / ATCC 20864) OX=644223 GN=PAS_chr2-1_0093 PE=3 SV=1	49.057	1	3	-1.585	1
C4R0A2	PAS_chr2-1_0311	NAD-specific glutamate dehydrogenase OS=Komagataella phaffii (strain GS115 / ATCC 20864) OX=644223 GN=PAS_chr2-1_0311 PE=3 SV=1	117.701	1	3	-1.585	1
C4R0F7	PAS_chr2-1_0361	Subunit IV of cytochrome c oxidase OS=Komagataella phaffii (strain GS115 / ATCC 20864) OX=644223 GN=PAS_chr2-1_0361 PE=4 SV=1	18.071	1	3	-1.585	1
C4R0M8	PAS_chr2-1_0429	Histone H2A OS=Komagataella phaffii (strain GS115 / ATCC 20864) OX=644223 GN=PAS_chr2-1_0429 PE=3 SV=1	13.896	1	3	-1.585	1
C4R0N8	PAS_chr2-1_0892	Uncharacterized protein OS=Komagataella phaffii (strain GS115 / ATCC 20864) OX=644223 GN=PAS_chr2-1_0892 PE=4 SV=1	40.582	1	3	-1.585	1
C4R0W4	PAS_chr2-1_0853	Aldedh domain-containing protein OS=Komagataella phaffii (strain GS115 / ATCC 20864) OX=644223 GN=PAS_chr2-1_0853 PE=3 SV=1	56.79	1	3	-1.585	1
C4R1C8	PAS_chr2-1_0657	Phosphoglycerate dehydrogenase OS=Komagataella phaffii (strain GS115 / ATCC 20864) OX=644223 GN=PAS_chr2-1_0657 PE=3 SV=1	51.023	1	3	-1.585	1
C4R1J5	PAS_chr2-1_0720	Component of both the SWI/SNF and RSC chromatin remodeling complexes OS=Komagataella phaffii (strain GS115 / ATCC 20864) OX=644223 GN=PAS_chr2-1_0720 PE=3 SV=1	52.928	1	3	-1.585	1
C4R1Q7	PAS_chr2-1_0776	Multifunctional enzyme of the peroxisomal fatty acid beta-oxidation pathway OS=Komagataella phaffii (strain GS115 / ATCC 20864) OX=644223 GN=PAS_chr2-1_0776 PE=3 SV=1	98.95	1	3	-1.585	1
C4R201	PAS_chr2-2_0380	Aminopeptidase OS=Komagataella phaffii (strain GS115 / ATCC 20864) OX=644223 GN=PAS_chr2-2_0380 PE=3 SV=1	104.367	1	3	-1.585	1
C4R211	PAS_chr2-2_0370	Component (70 kDa) of the TOM (Translocase of outer membrane) complex OS=Komagataella phaffii (strain GS115 / ATCC 20864) OX=644223 GN=PAS_chr2-2_0370 PE=4 SV=1	67.453	1	3	-1.585	1
C4R287	PAS_chr2-2_0296	SMP-LTD domain-containing protein OS=Komagataella phaffii (strain GS115 / ATCC 20864) OX=644223 GN=PAS_chr2-2_0296 PE=4 SV=1	91.044	1	3	-1.585	1
C4R2H7	PAS_chr2-2_0216	Type 2C protein phosphatase OS=Komagataella phaffii (strain GS115 / ATCC 20864) OX=644223 GN=PAS_chr2-2_0216 PE=3 SV=1	47.888	1	3	-1.585	1
C4R2J6	PAS_c034_0035	Histone H4 OS=Komagataella phaffii (strain GS115 / ATCC 20864) OX=644223 GN=PAS_c034_0035 PE=3 SV=1	11.437	1	3	-1.585	1
C4R2P4	PAS_chr2-2_0463	MSP domain-containing protein OS=Komagataella phaffii (strain GS115 / ATCC 20864) OX=644223 GN=PAS_chr2-2_0463 PE=4 SV=1	23.65	1	3	-1.585	1
C4R2S1	PAS_chr2-2_0131	Catalase OS=Komagataella phaffii (strain GS115 / ATCC 20864) OX=644223 GN=PAS_chr2-2_0131 PE=3 SV=1	57.865	1	3	-1.585	1
C4R348	PAS_chr2-2_0015	One of several homologs of bacterial chaperone DnaJ, located in the ER lumen OS=Komagataella phaffii (strain GS115 / ATCC 20864) OX=644223 GN=PAS_chr2-2_0015 PE=4 SV=1	73.039	1	3	-1.585	1
C4R3D1	PAS_chr3_0040	Mitochondrial inner membrane transporter, exports 2-oxoadipate and 2-oxoglutarate from the mitochond OS=Komagataella phaffii (strain GS115 / ATCC 20864) OX=644223 GN=PAS_chr3_0040 PE=3 SV=1	32.162	1	3	-1.585	1
C4R4C3	PAS_chr3_0365	Mitochondrial matrix ATPase OS=Komagataella phaffii (strain GS115 / ATCC 20864) OX=644223 GN=PAS_chr3_0365 PE=3 SV=1	69.709	1	3	-1.585	1
C4R4L4	PAS_chr3_0453	Subunit (90 kDa) of TFIID and SAGA complexes OS=Komagataella phaffii (strain GS115 / ATCC 20864) OX=644223 GN=PAS_chr3_0453 PE=1 SV=1	80.826	1	3	-1.585	1
C4R506	PAS_chr3_0595	Translation initiation factor eIF4A, identical to Tif1p OS=Komagataella phaffii (strain GS115 / ATCC 20864) OX=644223 GN=PAS_chr3_0595 PE=3 SV=1	45.041	1	3	-1.585	1
C4R507	PAS_chr3_0596	40S ribosomal protein S21 OS=Komagataella phaffii (strain GS115 / ATCC 20864) OX=644223 GN=PAS_chr3_0596 PE=3 SV=1	9.682	1	3	-1.585	1
C4R5H7	PAS_chr3_0763	Spore-specific water channel that mediates the transport of water across cell membranes OS=Komagataella phaffii (strain GS115 / ATCC 20864) OX=644223 GN=PAS_chr3_0763 PE=3 SV=1	29.915	9	27	-1.585	4.1699	--
C4R5P1	PAS_chr3_0824	Subunit VI of cytochrome c oxidase OS=Komagataella phaffii (strain GS115 / ATCC 20864) OX=644223 GN=PAS_chr3_0824 PE=3 SV=1	16.745	1	3	-1.585	1
C4R6B8	PAS_chr3_1041	Ribonucloprotein OS=Komagataella phaffii (strain GS115 / ATCC 20864) OX=644223 GN=PAS_chr3_1041 PE=3 SV=1	13.715	1	3	-1.585	1
C4R6C4	PAS_chr3_1048	Eukaryotic translation initiation factor 5A OS=Komagataella phaffii (strain GS115 / ATCC 20864) OX=644223 GN=PAS_chr3_1048 PE=3 SV=1	17.019	1	3	-1.585	1
C4R6D3	PAS_chr3_1057	Protein component of the large (60S) ribosomal subunit, has similarity to rat L32 ribosomal protein OS=Komagataella phaffii (strain GS115 / ATCC 20864) OX=644223 GN=PAS_chr3_1057 PE=3 SV=1	15.234	1	3	-1.585	1
C4R6E8	PAS_chr3_1071	Translation elongation factor EF-1 gamma OS=Komagataella phaffii (strain GS115 / ATCC 20864) OX=644223 GN=PAS_chr3_1071 PE=3 SV=1	24.343	1	3	-1.585	1
C4R741	PAS_chr4_0191	Malate synthase OS=Komagataella phaffii (strain GS115 / ATCC 20864) OX=644223 GN=PAS_chr4_0191 PE=3 SV=1	65.631	1	3	-1.585	1
C4R763	PAS_chr4_0212	D-ribose-5-phosphate ketol-isomerase OS=Komagataella phaffii (strain GS115 / ATCC 20864) OX=644223 GN=PAS_chr4_0212 PE=3 SV=1	23.57	1	3	-1.585	1
C4R7F9	PAS_chr4_0297	Golgi-localized protein with homology to gamma-adaptin OS=Komagataella phaffii (strain GS115 / ATCC 20864) OX=644223 GN=PAS_chr4_0297 PE=4 SV=1	63.54	1	3	-1.585	1
C4R836	PAS_chr4_0505	Prohibitin OS=Komagataella phaffii (strain GS115 / ATCC 20864) OX=644223 GN=PAS_chr4_0505 PE=3 SV=1	29.204	1	3	-1.585	1
C4R853	RPS1	40S ribosomal protein S1 OS=Komagataella phaffii (strain GS115 / ATCC 20864) OX=644223 GN=RPS1 PE=3 SV=1	28.878	5	15	-1.585	3.3219	--
C4R862	PAS_chr4_0974	Aspartate transaminase OS=Komagataella phaffii (strain GS115 / ATCC 20864) OX=644223 GN=PAS_chr4_0974 PE=3 SV=1	42.44	2	6	-1.585	2	-
C4R8F9	PAS_chr4_0624	Phosphotransferase OS=Komagataella phaffii (strain GS115 / ATCC 20864) OX=644223 GN=PAS_chr4_0624 PE=3 SV=1	52.376	1	3	-1.585	1
C4R8M2	PAS_chr4_0688	Mitochondrial succinate-fumarate transporter OS=Komagataella phaffii (strain GS115 / ATCC 20864) OX=644223 GN=PAS_chr4_0688 PE=3 SV=1	35.248	1	3	-1.585	1
C4R910	PAS_chr4_0814	Primary rRNA-binding ribosomal protein component of the large (60S) ribosomal subunit OS=Komagataella phaffii (strain GS115 / ATCC 20864) OX=644223 GN=PAS_chr4_0814 PE=3 SV=1	15.671	2	6	-1.585	2	-
C4R946	PAS_chr4_0853	HMG box domain-containing protein OS=Komagataella phaffii (strain GS115 / ATCC 20864) OX=644223 GN=PAS_chr4_0853 PE=4 SV=1	20.641	1	3	-1.585	1
C4R9F1	PAS_c034_0029	Heat shock protein OS=Komagataella phaffii (strain GS115 / ATCC 20864) OX=644223 GN=PAS_c034_0029 PE=4 SV=1	78.709	3	9	-1.585	2.585	--
C4QWG3	PAS_chr1-1_0216	60S ribosomal protein L8 OS=Komagataella phaffii (strain GS115 / ATCC 20864) OX=644223 GN=PAS_chr1-1_0216 PE=3 SV=1	26.824	8	22	-1.4594	3.9069	--
C4R7T8	PAS_chr4_0414	Protein component of the small (40S) ribosomal subunit OS=Komagataella phaffii (strain GS115 / ATCC 20864) OX=644223 GN=PAS_chr4_0414 PE=3 SV=1	16.373	4	11	-1.4594	2.9069	--
C4QY91	PAS_chr1-4_0674	ACB domain-containing protein OS=Komagataella phaffii (strain GS115 / ATCC 20864) OX=644223 GN=PAS_chr1-4_0674 PE=4 SV=1	9.838	3	8	-1.415	2.4594	-
C4R0P1	PAS_chr2-1_0437	Glyceraldehyde-3-phosphate dehydrogenase OS=Komagataella phaffii (strain GS115 / ATCC 20864) OX=644223 GN=PAS_chr2-1_0437 PE=3 SV=1	35.604	41	106	-1.3704	6.1997	--
C4QYE9	PAS_chr1-4_0680	60S ribosomal protein L21 OS=Komagataella phaffii (strain GS115 / ATCC 20864) OX=644223 GN=PAS_chr1-4_0680 PE=3 SV=1	20.93	2	5	-1.3219	1.8074	-
C4R5H6	PAS_chr3_0762	Protein component of the small (40S) ribosomal subunit OS=Komagataella phaffii (strain GS115 / ATCC 20864) OX=644223 GN=PAS_chr3_0762 PE=3 SV=1	24.618	4	10	-1.3219	2.8074	-
C4QVY5	PAS_chr1-1_0050	Acetyltransferase component of pyruvate dehydrogenase complex OS=Komagataella phaffii (strain GS115 / ATCC 20864) OX=644223 GN=PAS_chr1-1_0050 PE=3 SV=1	50.577	3	7	-1.2224	2.3219	-
C4QW38	PAS_chr1-1_0099	Core subunit of the ubiquinol-cytochrome c reductase complex (Bc1 complex) OS=Komagataella phaffii (strain GS115 / ATCC 20864) OX=644223 GN=PAS_chr1-1_0099 PE=4 SV=1	47.438	6	14	-1.2224	3.3219	-
C4R6Y3	PAS_chr4_0131	Protein component of the large (60S) ribosomal subunit OS=Komagataella phaffii (strain GS115 / ATCC 20864) OX=644223 GN=PAS_chr4_0131 PE=3 SV=1	18.606	6	14	-1.2224	3.3219	-
C4R9C0	PAS_FragD_0013	Protein component of the small (40S) ribosomal subunit OS=Komagataella phaffii (strain GS115 / ATCC 20864) OX=644223 GN=PAS_FragD_0013 PE=4 SV=1	13.215	3	7	-1.2224	2.3219	-
C4QZE7	PAS_chr2-1_0022	Protein component of the large (60S) ribosomal subunit, nearly identical to Rpl7Ap and has similarit OS=Komagataella phaffii (strain GS115 / ATCC 20864) OX=644223 GN=PAS_chr2-1_0022 PE=3 SV=1	27.884	4	9	-1.1699	2.7004	-
C4R5Q0	PAS_chr3_0834	Transketolase, similar to Tkl2p OS=Komagataella phaffii (strain GS115 / ATCC 20864) OX=644223 GN=PAS_chr3_0834 PE=3 SV=1	78.586	4	9	-1.1699	2.7004	-
C4R0A4	PAS_chr2-1_0313	Bifunctional enzyme with alcohol dehydrogenase and glutathione-dependent formaldehyde dehydrogenase OS=Komagataella phaffii (strain GS115 / ATCC 20864) OX=644223 GN=PAS_chr2-1_0313 PE=3 SV=1	38.623	48	106	-1.143	6.2668	-
C4R7Y4	PAS_chr4_0456	Protein component of the small (40S) ribosomal subunit OS=Komagataella phaffii (strain GS115 / ATCC 20864) OX=644223 GN=PAS_chr4_0456 PE=3 SV=1	17.128	5	11	-1.1375	3	-
C4R1Z2	PAS_chr2-2_0392	Mitochondrial porin (Voltage-dependent anion channel), outer membrane protein OS=Komagataella phaffii (strain GS115 / ATCC 20864) OX=644223 GN=PAS_chr2-2_0392 PE=4 SV=1	29.62	16	33	-1.0444	4.6147	-
C4QV88	TIF6	Eukaryotic translation initiation factor 6 OS=Komagataella phaffii (strain GS115 / ATCC 20864) OX=644223 GN=TIF6 PE=3 SV=1	26.344	1	2	-1	0.585
C4QV90	PAS_chr1-3_0104	Aconitate hydratase, mitochondrial OS=Komagataella phaffii (strain GS115 / ATCC 20864) OX=644223 GN=PAS_chr1-3_0104 PE=3 SV=1	84.549	1	2	-1	0.585
C4QVD0	PAS_chr1-3_0300	Uncharacterized protein OS=Komagataella phaffii (strain GS115 / ATCC 20864) OX=644223 GN=PAS_chr1-3_0300 PE=3 SV=1	14.458	3	6	-1	2.1699
C4QVL7	PAS_chr1-3_0229	Cell wall protein with similarity to glucanases OS=Komagataella phaffii (strain GS115 / ATCC 20864) OX=644223 GN=PAS_chr1-3_0229 PE=3 SV=1	35.888	1	2	-1	0.585
C4QVY8	PAS_chr1-1_0053	Translation initiation factor eIF4G, subunit of the mRNA cap-binding protein complex (EIF4F) OS=Komagataella phaffii (strain GS115 / ATCC 20864) OX=644223 GN=PAS_chr1-1_0053 PE=4 SV=1	121.427	1	2	-1	0.585
C4QW09	PAS_chr1-1_0072	Fructose-bisphosphate aldolase OS=Komagataella phaffii (strain GS115 / ATCC 20864) OX=644223 GN=PAS_chr1-1_0072 PE=3 SV=1	39.732	1	2	-1	0.585
C4QWC5	PAS_chr1-1_0183	Ribosomal protein OS=Komagataella phaffii (strain GS115 / ATCC 20864) OX=644223 GN=PAS_chr1-1_0183 PE=3 SV=1	24.548	1	2	-1	0.585
C4QWE4	PAS_chr1-1_0200	Aspartate aminotransferase OS=Komagataella phaffii (strain GS115 / ATCC 20864) OX=644223 GN=PAS_chr1-1_0200 PE=3 SV=1	47.782	1	2	-1	0.585
C4QWI2	PAS_chr1-1_0236	Protein component of the large (60S) ribosomal subunit, nearly identical to Rpl9Ap OS=Komagataella phaffii (strain GS115 / ATCC 20864) OX=644223 GN=PAS_chr1-1_0236 PE=3 SV=1	21.691	5	10	-1	2.9069	-
C4QWS4	PAS_chr1-1_0322	Cytochrome b-c1 complex subunit 7 OS=Komagataella phaffii (strain GS115 / ATCC 20864) OX=644223 GN=PAS_chr1-1_0322 PE=3 SV=1	14.226	1	2	-1	0.585
C4QWU1	PAS_chr1-1_0337	Ribosomal protein L37 OS=Komagataella phaffii (strain GS115 / ATCC 20864) OX=644223 GN=PAS_chr1-1_0337 PE=3 SV=1	9.662	1	2	-1	0.585
C4QWZ7	PAS_chr1-1_0393	Chitin synthase OS=Komagataella phaffii (strain GS115 / ATCC 20864) OX=644223 GN=PAS_chr1-1_0393 PE=3 SV=1	110.048	2	4	-1	1.585
C4QX72	PAS_chr1-4_0011	Uncharacterized protein OS=Komagataella phaffii (strain GS115 / ATCC 20864) OX=644223 GN=PAS_chr1-4_0011 PE=4 SV=1	54.478	1	2	-1	0.585
C4QXA0	PAS_chr1-4_0042	Glucose-6-phosphate 1-epimerase OS=Komagataella phaffii (strain GS115 / ATCC 20864) OX=644223 GN=PAS_chr1-4_0042 PE=3 SV=1	33.937	1	2	-1	0.585
C4QXL7	PAS_chr1-4_0160	Histidine biosynthesis trifunctional protein OS=Komagataella phaffii (strain GS115 / ATCC 20864) OX=644223 GN=PAS_chr1-4_0160 PE=3 SV=1	92.084	1	2	-1	0.585
C4QXP2	PAS_chr1-4_0182	Transcription initiation factor TFIID subunit 10 OS=Komagataella phaffii (strain GS115 / ATCC 20864) OX=644223 GN=PAS_chr1-4_0182 PE=1 SV=1	23.859	1	2	-1	0.585
C4QXR6	PAS_chr1-4_0693	LisH domain-containing protein OS=Komagataella phaffii (strain GS115 / ATCC 20864) OX=644223 GN=PAS_chr1-4_0693 PE=4 SV=1	47.374	1	2	-1	0.585
C4QXW1	PAS_chr1-4_0249	Biotin carboxylase OS=Komagataella phaffii (strain GS115 / ATCC 20864) OX=644223 GN=PAS_chr1-4_0249 PE=4 SV=1	247.976	1	2	-1	0.585
C4QXY6	PAS_chr1-4_0275	N-terminally acetylated ribosomal protein L37 of the large (60S) ribosomal subunit OS=Komagataella phaffii (strain GS115 / ATCC 20864) OX=644223 GN=PAS_chr1-4_0275 PE=3 SV=1	12.059	1	2	-1	0.585
C4QXZ8	PAS_chr1-4_0699	Abhydrolase_3 domain-containing protein OS=Komagataella phaffii (strain GS115 / ATCC 20864) OX=644223 GN=PAS_chr1-4_0699 PE=4 SV=1	36.659	1	2	-1	0.585
C4QY36	PAS_chr1-4_0318	Transcription initiation factor TFIID subunit 3 OS=Komagataella phaffii (strain GS115 / ATCC 20864) OX=644223 GN=PAS_chr1-4_0318 PE=4 SV=1	36.52	1	2	-1	0.585
C4QY72	PAS_chr1-4_0353	Protein component of the small (40S) ribosomal subunit OS=Komagataella phaffii (strain GS115 / ATCC 20864) OX=644223 GN=PAS_chr1-4_0353 PE=3 SV=1	16.716	2	4	-1	1.585
C4QYA4	PAS_chr1-4_0382	Uncharacterized protein OS=Komagataella phaffii (strain GS115 / ATCC 20864) OX=644223 GN=PAS_chr1-4_0382 PE=4 SV=1	40.435	1	2	-1	0.585
C4QYQ7	PAS_chr1-4_0528	GTPase of the Ypt/Rab family, very similar to Ypt31p OS=Komagataella phaffii (strain GS115 / ATCC 20864) OX=644223 GN=PAS_chr1-4_0528 PE=4 SV=1	24.484	1	2	-1	0.585
C4QYR9	PAS_chr1-4_0538	Acyl-coenzyme A oxidase OS=Komagataella phaffii (strain GS115 / ATCC 20864) OX=644223 GN=PAS_chr1-4_0538 PE=3 SV=1	78.515	1	2	-1	0.585
C4QYV1	PAS_chr1-4_0569	Primary component of eisosomes OS=Komagataella phaffii (strain GS115 / ATCC 20864) OX=644223 GN=PAS_chr1-4_0569 PE=4 SV=1	35.248	2	4	-1	1.585
C4QYX2	PAS_chr1-4_0588	Uncharacterized protein OS=Komagataella phaffii (strain GS115 / ATCC 20864) OX=644223 GN=PAS_chr1-4_0588 PE=4 SV=1	19.021	1	2	-1	0.585
C4QZ80	PAS_FragB_0024	Uncharacterized protein OS=Komagataella phaffii (strain GS115 / ATCC 20864) OX=644223 GN=PAS_FragB_0024 PE=4 SV=1	37.934	1	2	-1	0.585
C4QZ92	PAS_FragB_0036	60S ribosomal protein L36 OS=Komagataella phaffii (strain GS115 / ATCC 20864) OX=644223 GN=PAS_FragB_0036 PE=3 SV=1	11.482	3	6	-1	2.1699
C4QZL3	PAS_chr2-1_0086	Ribosomal protein L30 of the large (60S) ribosomal subunit, nearly identical to Rpl24Ap and has simi OS=Komagataella phaffii (strain GS115 / ATCC 20864) OX=644223 GN=PAS_chr2-1_0086 PE=3 SV=1	17.904	2	4	-1	1.585
C4QZL6	PAS_chr2-1_0089	Oxoglutarate dehydrogenase (succinyl-transferring) OS=Komagataella phaffii (strain GS115 / ATCC 20864) OX=644223 GN=PAS_chr2-1_0089 PE=3 SV=1	112.771	2	4	-1	1.585
C4QZN9	PAS_chr2-1_0810	FSH1 domain-containing protein OS=Komagataella phaffii (strain GS115 / ATCC 20864) OX=644223 GN=PAS_chr2-1_0810 PE=4 SV=1	31.66	1	2	-1	0.585
C4QZX0	PAS_chr2-1_0186	Tubulin alpha chain OS=Komagataella phaffii (strain GS115 / ATCC 20864) OX=644223 GN=PAS_chr2-1_0186 PE=3 SV=1	49.811	1	2	-1	0.585
C4QZX5	PAS_chr2-1_0191	3-hydroxy-3-methylglutaryl coenzyme A synthase OS=Komagataella phaffii (strain GS115 / ATCC 20864) OX=644223 GN=PAS_chr2-1_0191 PE=3 SV=1	48.937	1	2	-1	0.585
C4R024	PAS_chr2-1_0238	Malate dehydrogenase OS=Komagataella phaffii (strain GS115 / ATCC 20864) OX=644223 GN=PAS_chr2-1_0238 PE=3 SV=1	34.908	1	2	-1	0.585
C4R0B4	PAS_chr2-1_0322	Calnexin OS=Komagataella phaffii (strain GS115 / ATCC 20864) OX=644223 GN=PAS_chr2-1_0322 PE=3 SV=1	63.027	1	2	-1	0.585
C4R0G0	PAS_chr2-1_0363	Subunit VIa of cytochrome c oxidase, which is the terminal member of the mitochondrial inner membran OS=Komagataella phaffii (strain GS115 / ATCC 20864) OX=644223 GN=PAS_chr2-1_0363 PE=3 SV=1	14.016	1	2	-1	0.585
C4R0H3	PAS_chr2-1_0376	Putative GTPase, member of the Obg family OS=Komagataella phaffii (strain GS115 / ATCC 20864) OX=644223 GN=PAS_chr2-1_0376 PE=3 SV=1	23.284	1	2	-1	0.585
C4R0M7	PAS_chr2-1_0428	Histone H2B OS=Komagataella phaffii (strain GS115 / ATCC 20864) OX=644223 GN=PAS_chr2-1_0428 PE=3 SV=1	14.408	4	2	1	1.585
C4R146	PAS_chr2-1_0584	Protein component of the small (40S) ribosomal subunit OS=Komagataella phaffii (strain GS115 / ATCC 20864) OX=644223 GN=PAS_chr2-1_0584 PE=3 SV=1	17.626	2	4	-1	1.585
C4R150	PAS_chr2-1_0588	Subunit (61/68 kDa) of TFIID and SAGA complexes OS=Komagataella phaffii (strain GS115 / ATCC 20864) OX=644223 GN=PAS_chr2-1_0588 PE=1 SV=1	66.621	1	2	-1	0.585
C4R154	PAS_chr2-1_0591	Coronin OS=Komagataella phaffii (strain GS115 / ATCC 20864) OX=644223 GN=PAS_chr2-1_0591 PE=3 SV=1	71.699	1	2	-1	0.585
C4R162	PAS_chr2-1_0599	DOCKER domain-containing protein OS=Komagataella phaffii (strain GS115 / ATCC 20864) OX=644223 GN=PAS_chr2-1_0599 PE=3 SV=1	209.872	1	2	-1	0.585
C4R1R7	PAS_chr2-1_0783	Protein component of the small (40S) ribosomal subunit OS=Komagataella phaffii (strain GS115 / ATCC 20864) OX=644223 GN=PAS_chr2-1_0783 PE=3 SV=1	17.719	7	14	-1	3.3923	-
C4R1X8	PAS_chr2-2_0407	Succinate--CoA ligase [ADP-forming] subunit beta, mitochondrial OS=Komagataella phaffii (strain GS115 / ATCC 20864) OX=644223 GN=PAS_chr2-2_0407 PE=3 SV=1	44.476	1	2	-1	0.585
C4R226	PAS_chr2-2_0355	Mitochondrial inner membrane carnitine transporter OS=Komagataella phaffii (strain GS115 / ATCC 20864) OX=644223 GN=PAS_chr2-2_0355 PE=3 SV=1	30.108	1	2	-1	0.585
C4R2G4	PAS_chr2-2_0229	Protein component of the large (60S) ribosomal subunit OS=Komagataella phaffii (strain GS115 / ATCC 20864) OX=644223 GN=PAS_chr2-2_0229 PE=3 SV=1	17.4	1	2	-1	0.585
C4R2Q3	PAS_chr2-2_0149	H/ACA ribonucleoprotein complex subunit CBF5 OS=Komagataella phaffii (strain GS115 / ATCC 20864) OX=644223 GN=PAS_chr2-2_0149 PE=3 SV=1	54.532	1	2	-1	0.585
C4R2R0	PAS_chr2-2_0141	Putative histone acetylase, sequence-specific activator of histone genes OS=Komagataella phaffii (strain GS115 / ATCC 20864) OX=644223 GN=PAS_chr2-2_0141 PE=4 SV=1	62.202	1	2	-1	0.585
C4R2W8	PAS_chr2-2_0086	Mitochondrial ribosomal protein of the small subunit OS=Komagataella phaffii (strain GS115 / ATCC 20864) OX=644223 GN=PAS_chr2-2_0086 PE=3 SV=1	33.434	1	2	-1	0.585
C4R3D0	PAS_chr3_0039	3-isopropylmalate dehydrogenase OS=Komagataella phaffii (strain GS115 / ATCC 20864) OX=644223 GN=PAS_chr3_0039 PE=3 SV=1	39.824	1	2	-1	0.585
C4R3H8	PAS_chr3_0082	Phosphopyruvate hydratase OS=Komagataella phaffii (strain GS115 / ATCC 20864) OX=644223 GN=PAS_chr3_0082 PE=3 SV=1	46.528	1	2	-1	0.585
C4R3N7	PAS_chr3_0143	Secretory vesicle-associated Rab GTPase essential for exocytosis OS=Komagataella phaffii (strain GS115 / ATCC 20864) OX=644223 GN=PAS_chr3_0143 PE=4 SV=1	22.824	1	2	-1	0.585
C4R3R7	PAS_chr3_0175	Peptidase_M24 domain-containing protein OS=Komagataella phaffii (strain GS115 / ATCC 20864) OX=644223 GN=PAS_chr3_0175 PE=3 SV=1	40.469	1	2	-1	0.585
C4R3V9	PAS_chr3_1162	Uncharacterized protein OS=Komagataella phaffii (strain GS115 / ATCC 20864) OX=644223 GN=PAS_chr3_1162 PE=3 SV=1	46.765	1	2	-1	0.585
C4R420	PAS_chr3_0267	TBP-associated factor 4 OS=Komagataella phaffii (strain GS115 / ATCC 20864) OX=644223 GN=PAS_chr3_0267 PE=1 SV=1	44.873	1	2	-1	0.585
C4R4D4	PAS_chr3_0376	Diadenosine tetraphosphate synthetase OS=Komagataella phaffii (strain GS115 / ATCC 20864) OX=644223 GN=PAS_chr3_0376 PE=3 SV=1	74.176	2	1	1	0.585
C4R4U1	PAS_chr3_0528	Saccharopine dehydrogenase (NADP+, L-glutamate-forming) OS=Komagataella phaffii (strain GS115 / ATCC 20864) OX=644223 GN=PAS_chr3_0528 PE=4 SV=1	48.708	1	2	-1	0.585
C4R4V6	PAS_chr3_0544	Component of the RSC chromatin remodeling complex OS=Komagataella phaffii (strain GS115 / ATCC 20864) OX=644223 GN=PAS_chr3_0544 PE=4 SV=1	66.308	1	2	-1	0.585
C4R4W0	PAS_chr3_0548	F-actin-capping protein subunit beta OS=Komagataella phaffii (strain GS115 / ATCC 20864) OX=644223 GN=PAS_chr3_0548 PE=3 SV=1	31.544	1	2	-1	0.585
C4R4Z5	PAS_chr3_0584	Component of the TOM (Translocase of outer membrane) complex OS=Komagataella phaffii (strain GS115 / ATCC 20864) OX=644223 GN=PAS_chr3_0584 PE=3 SV=1	19.395	1	2	-1	0.585
C4R526	PAS_chr3_0615	Subunit Va of cytochrome c oxidase OS=Komagataella phaffii (strain GS115 / ATCC 20864) OX=644223 GN=PAS_chr3_0615 PE=4 SV=1	17.632	1	2	-1	0.585
C4R5P4	PAS_chr3_0826	Phosphoglycerate mutase OS=Komagataella phaffii (strain GS115 / ATCC 20864) OX=644223 GN=PAS_chr3_0826 PE=3 SV=1	28.001	1	2	-1	0.585
C4R5Q6	PAS_chr3_0841	Dihydroxyacetone kinase, required for detoxification of dihydroxyacetone (DHA) OS=Komagataella phaffii (strain GS115 / ATCC 20864) OX=644223 GN=PAS_chr3_0841 PE=3 SV=1	65.312	1	2	-1	0.585
C4R5Z1	PAS_chr3_0918	ATPase of the ATP-binding cassette (ABC) family involved in 40S and 60S ribosome biogenesis OS=Komagataella phaffii (strain GS115 / ATCC 20864) OX=644223 GN=PAS_chr3_0918 PE=4 SV=1	67.387	1	2	-1	0.585
C4R626	PAS_chr3_0951	Triosephosphate isomerase OS=Komagataella phaffii (strain GS115 / ATCC 20864) OX=644223 GN=PAS_chr3_0951 PE=3 SV=1	27.109	1	2	-1	0.585
C4R6R6	PAS_chr4_0065	4-amino-5-hydroxymethyl-2-methylpyrimidine phosphate synthase OS=Komagataella phaffii (strain GS115 / ATCC 20864) OX=644223 GN=PAS_chr4_0065 PE=3 SV=1	38.241	1	2	-1	0.585
C4R6U6	PAS_chr4_0094	40S ribosomal protein S6 OS=Komagataella phaffii (strain GS115 / ATCC 20864) OX=644223 GN=PAS_chr4_0094 PE=3 SV=1	27.047	6	12	-1	3.1699	-
C4R6Z0	PAS_chr4_0139	Protein component of the large (60S) ribosomal subunit OS=Komagataella phaffii (strain GS115 / ATCC 20864) OX=644223 GN=PAS_chr4_0139 PE=3 SV=1	43.666	8	16	-1	3.585	-
C4R751	PAS_chr4_0201	Essential ATP-dependent RNA helicase of the DEAD-box protein family OS=Komagataella phaffii (strain GS115 / ATCC 20864) OX=644223 GN=PAS_chr4_0201 PE=3 SV=1	58.641	1	2	-1	0.585
C4R783	PAS_chr4_0228	Acetolactate synthase OS=Komagataella phaffii (strain GS115 / ATCC 20864) OX=644223 GN=PAS_chr4_0228 PE=3 SV=1	73.034	1	2	-1	0.585
C4R8G2	PAS_chr4_0627	Plasma membrane localized protein that protects membranes from desiccation OS=Komagataella phaffii (strain GS115 / ATCC 20864) OX=644223 GN=PAS_chr4_0627 PE=4 SV=1	12.457	1	2	-1	0.585
C4R8K3	PAS_chr4_0669	Protein component of the large (60S) ribosomal subunit, nearly identical to Rpl11Bp OS=Komagataella phaffii (strain GS115 / ATCC 20864) OX=644223 GN=PAS_chr4_0669 PE=3 SV=1	19.882	4	8	-1	2.585	-
C4R8W4	PAS_chr4_0991	Thioredoxin domain-containing protein OS=Komagataella phaffii (strain GS115 / ATCC 20864) OX=644223 GN=PAS_chr4_0991 PE=4 SV=1	33.532	1	2	-1	0.585
C4R911	PAS_chr4_0815	Malate dehydrogenase OS=Komagataella phaffii (strain GS115 / ATCC 20864) OX=644223 GN=PAS_chr4_0815 PE=3 SV=1	36.448	1	2	-1	0.585
C4R987	PAS_chr4_0892	ATP synthase subunit e, mitochondrial OS=Komagataella phaffii (strain GS115 / ATCC 20864) OX=644223 GN=PAS_chr4_0892 PE=3 SV=1	10.675	1	2	-1	0.585
C4R9G1	PAS_c034_0039	Peptidylprolyl isomerase OS=Komagataella phaffii (strain GS115 / ATCC 20864) OX=644223 GN=PAS_c034_0039 PE=3 SV=1	85.596	1	2	-1	0.585
Q9P4C8	SAR1	Small COPII coat GTPase SAR1 OS=Komagataella phaffii (strain GS115 / ATCC 20864) OX=644223 GN=SAR1 PE=3 SV=1	21.726	1	2	-1	0.585
C4R0S8	PAS_chr2-1_0472	Mitochondrial alcohol dehydrogenase isozyme III OS=Komagataella phaffii (strain GS115 / ATCC 20864) OX=644223 GN=PAS_chr2-1_0472 PE=1 SV=1	36.999	19	36	-0.922	4.7814	-
C4R760	PAS_chr4_0210	ADP/ATP translocase OS=Komagataella phaffii (strain GS115 / ATCC 20864) OX=644223 GN=PAS_chr4_0210 PE=3 SV=1	33.23	8	15	-0.9069	3.5236	-
C4R3T2	PAS_chr3_0188	Major of three pyruvate decarboxylase isozymes OS=Komagataella phaffii (strain GS115 / ATCC 20864) OX=644223 GN=PAS_chr3_0188 PE=3 SV=1	61.36	15	27	-0.848	4.3923	-
C4R5H5	PAS_chr3_0761	Carnitine acetyltransferase OS=Komagataella phaffii (strain GS115 / ATCC 20864) OX=644223 GN=PAS_chr3_0761 PE=3 SV=1	87.507	16	28	-0.8074	4.4594
C4QXR5	PAS_chr1-4_0205	Ubiquitin-like protein of the SUMO family OS=Komagataella phaffii (strain GS115 / ATCC 20864) OX=644223 GN=PAS_chr1-4_0205 PE=4 SV=1	11.151	10	17	-0.7655	3.7549
C4QYE8	PAS_chr1-4_0422	40S small ribosomal subunit OS=Komagataella phaffii (strain GS115 / ATCC 20864) OX=644223 GN=PAS_chr1-4_0422 PE=3 SV=1	22.187	3	5	-0.737	2
C4R305	PAS_chr2-2_0054	Protein component of the large (60S) ribosomal subunit OS=Komagataella phaffii (strain GS115 / ATCC 20864) OX=644223 GN=PAS_chr2-2_0054 PE=4 SV=1	25.485	3	5	-0.737	2
C4QX43	PAS_chr1-1_0439	40S ribosomal protein S8 OS=Komagataella phaffii (strain GS115 / ATCC 20864) OX=644223 GN=PAS_chr1-1_0439 PE=3 SV=1	22.474	5	8	-0.6781	2.7004
C4QVA2	PAS_chr1-3_0115	Protein component of the small (40S) ribosomal subunit OS=Komagataella phaffii (strain GS115 / ATCC 20864) OX=644223 GN=PAS_chr1-3_0115 PE=3 SV=1	26.946	6	9	-0.585	2.9069
C4QY71	PAS_chr1-4_0352	Protein component of the large (60S) ribosomal subunit OS=Komagataella phaffii (strain GS115 / ATCC 20864) OX=644223 GN=PAS_chr1-4_0352 PE=3 SV=1	20.599	4	6	-0.585	2.3219
C4R0F8	PAS_chr2-1_0362	40S ribosomal protein S26 OS=Komagataella phaffii (strain GS115 / ATCC 20864) OX=644223 GN=PAS_chr2-1_0362 PE=3 SV=1	13.717	3	2	0.585	1.3219
C4R1C9	PAS_chr2-1_0658	Ribosomal protein L15 OS=Komagataella phaffii (strain GS115 / ATCC 20864) OX=644223 GN=PAS_chr2-1_0658 PE=3 SV=1	24.249	2	3	-0.585	1.3219
C4R6J2	PAS_chr3_1111	Succinate dehydrogenase [ubiquinone] iron-sulfur subunit, mitochondrial OS=Komagataella phaffii (strain GS115 / ATCC 20864) OX=644223 GN=PAS_chr3_1111 PE=3 SV=1	30.472	2	3	-0.585	1.3219
C4R903	PAS_chr4_0808	Histone-glutamine methyltransferase OS=Komagataella phaffii (strain GS115 / ATCC 20864) OX=644223 GN=PAS_chr4_0808 PE=3 SV=1	33.636	2	3	-0.585	1.3219
C4QXD0	PAS_chr1-4_0074	Outer mitochondrial carnitine acetyltransferase, minor ethanol-inducible enzyme OS=Komagataella phaffii (strain GS115 / ATCC 20864) OX=644223 GN=PAS_chr1-4_0074 PE=3 SV=1	85.315	24	35	-0.5443	4.8826
C4R7A1	PAS_chr4_0246	40S ribosomal protein S4 OS=Komagataella phaffii (strain GS115 / ATCC 20864) OX=644223 GN=PAS_chr4_0246 PE=3 SV=1	31.751	7	10	-0.5146	3.0875
C4R2H3	PAS_chr2-2_0220	Thioredoxin peroxidase, acts as both a ribosome-associated and free cytoplasmic antioxidant OS=Komagataella phaffii (strain GS115 / ATCC 20864) OX=644223 GN=PAS_chr2-2_0220 PE=3 SV=1	21.45	5	7	-0.4854	2.585
C4R389	PAS_c131_0011	Ribosomal_L14e domain-containing protein OS=Komagataella phaffii (strain GS115 / ATCC 20864) OX=644223 GN=PAS_c131_0011 PE=3 SV=1	14.95	5	7	-0.4854	2.585
C4R7F4	PAS_chr4_0292	40S ribosomal protein S24 OS=Komagataella phaffii (strain GS115 / ATCC 20864) OX=644223 GN=PAS_chr4_0292 PE=3 SV=1	15.409	3	4	-0.415	1.8074
C4R8X7	PAS_chr4_0786	Superoxide dismutase [Cu-Zn] OS=Komagataella phaffii (strain GS115 / ATCC 20864) OX=644223 GN=PAS_chr4_0786 PE=3 SV=1	15.677	4	3	0.415	1.8074
C4R4Y8	PAS_chr3_0576	ATP synthase subunit alpha OS=Komagataella phaffii (strain GS115 / ATCC 20864) OX=644223 GN=PAS_chr3_0576 PE=3 SV=1	58.768	15	19	-0.341	4.0875
C4R3G3	PAS_chr3_0069	Carnitine acetyl-CoA transferase present in both mitochondria and peroxisomes, transfers activated a OS=Komagataella phaffii (strain GS115 / ATCC 20864) OX=644223 GN=PAS_chr3_0069 PE=3 SV=1	71.698	8	10	-0.3219	3.1699
C4R7T7	PAS_chr4_0413	Protein component of the large (60S) ribosomal subunit, nearly identical to Rpl13Bp OS=Komagataella phaffii (strain GS115 / ATCC 20864) OX=644223 GN=PAS_chr4_0413 PE=3 SV=1	22.166	4	5	-0.3219	2.1699
C4QV16	PAS_chr1-3_0034	Protein component of the large (60S) ribosomal subunit, nearly identical to Rpl4Ap OS=Komagataella phaffii (strain GS115 / ATCC 20864) OX=644223 GN=PAS_chr1-3_0034 PE=3 SV=1	36.906	9	10	-0.152	3.2479
C4QVA0	PAS_chr1-3_0113	Small rho-like GTPase, essential for establishment and maintenance of cell polarity OS=Komagataella phaffii (strain GS115 / ATCC 20864) OX=644223 GN=PAS_chr1-3_0113 PE=4 SV=1	27.907	1	1	0	0
C4QVD9	PAS_chr1-3_0152	AMPK1_CBM domain-containing protein OS=Komagataella phaffii (strain GS115 / ATCC 20864) OX=644223 GN=PAS_chr1-3_0152 PE=4 SV=1	31.634	1	1	0	0
C4QVS4	TIF34	Eukaryotic translation initiation factor 3 subunit I OS=Komagataella phaffii (strain GS115 / ATCC 20864) OX=644223 GN=TIF34 PE=3 SV=1	37.625	1	1	0	0
C4QVV5	PAS_chr1-1_0024	Uncharacterized protein OS=Komagataella phaffii (strain GS115 / ATCC 20864) OX=644223 GN=PAS_chr1-1_0024 PE=3 SV=1	38.996	1	1	0	0
C4QWF3	PAS_chr1-1_0484	ATP synthase subunit d, mitochondrial OS=Komagataella phaffii (strain GS115 / ATCC 20864) OX=644223 GN=PAS_chr1-1_0484 PE=3 SV=1	19.689	1	1	0	0
C4QWK4	PAS_chr1-1_0257	Uncharacterized protein OS=Komagataella phaffii (strain GS115 / ATCC 20864) OX=644223 GN=PAS_chr1-1_0257 PE=4 SV=1	31.389	1	1	0	0
C4QWR9	PAS_chr1-1_0315	Protein that inhibits ATP hydrolysis by the F1F0-ATP synthase OS=Komagataella phaffii (strain GS115 / ATCC 20864) OX=644223 GN=PAS_chr1-1_0315 PE=3 SV=1	9.767	1	1	0	0
C4QWU8	PAS_chr1-1_0345	Protein component of the large (60S) ribosomal subunit OS=Komagataella phaffii (strain GS115 / ATCC 20864) OX=644223 GN=PAS_chr1-1_0345 PE=3 SV=1	34.138	5	5	0	2.3219
C4QX95	PAS_chr1-4_0037	Alpha-1,2-mannosyltransferase OS=Komagataella phaffii (strain GS115 / ATCC 20864) OX=644223 GN=PAS_chr1-4_0037 PE=3 SV=1	77.405	1	1	0	0
C4QXA8	PAS_chr1-4_0050	Putative mannosyltransferase involved in protein glycosylation OS=Komagataella phaffii (strain GS115 / ATCC 20864) OX=644223 GN=PAS_chr1-4_0050 PE=3 SV=1	49.895	1	1	0	0
C4QXH2	AIM24	Altered inheritance of mitochondria protein 24, mitochondrial OS=Komagataella phaffii (strain GS115 / ATCC 20864) OX=644223 GN=AIM24 PE=3 SV=1	41.591	1	1	0	0
C4QXL9	PAS_chr1-4_0162	GTPase, similar to Ypt51p and Ypt53p and to mammalian rab5 OS=Komagataella phaffii (strain GS115 / ATCC 20864) OX=644223 GN=PAS_chr1-4_0162 PE=4 SV=1	23.128	1	1	0	0
C4QXT2	PAS_chr1-4_0220	Protein involved in transcription initiation at TATA-containing promoters OS=Komagataella phaffii (strain GS115 / ATCC 20864) OX=644223 GN=PAS_chr1-4_0220 PE=4 SV=1	72.322	1	1	0	0
C4QXV0	PAS_chr1-4_0238	Mitochondrial protein involved in maintenance of the mitochondrial genome OS=Komagataella phaffii (strain GS115 / ATCC 20864) OX=644223 GN=PAS_chr1-4_0238 PE=3 SV=1	15.899	1	1	0	0
C4QXX2	PAS_chr1-4_0262	Alpha' catalytic subunit of casein kinase 2 OS=Komagataella phaffii (strain GS115 / ATCC 20864) OX=644223 GN=PAS_chr1-4_0262 PE=3 SV=1	38.853	1	1	0	0
C4QY04	PAS_chr1-4_0289	MPN domain-containing protein OS=Komagataella phaffii (strain GS115 / ATCC 20864) OX=644223 GN=PAS_chr1-4_0289 PE=4 SV=1	34.985	1	1	0	0
C4QY16	PAS_chr1-4_0299	Mitochondrial external NADH dehydrogenase, a type II NAD(P)H:quinone oxidoreductase OS=Komagataella phaffii (strain GS115 / ATCC 20864) OX=644223 GN=PAS_chr1-4_0299 PE=4 SV=1	62.729	1	1	0	0
C4QY68	PAS_chr1-4_0349	Peroxisomal biogenesis factor 8 OS=Komagataella phaffii (strain GS115 / ATCC 20864) OX=644223 GN=PAS_chr1-4_0349 PE=4 SV=1	81.008	1	1	0	0
C4QYS8	PAS_chr1-4_0546	Clathrin heavy chain OS=Komagataella phaffii (strain GS115 / ATCC 20864) OX=644223 GN=PAS_chr1-4_0546 PE=3 SV=1	187.261	1	1	0	0
C4QYS9	PAS_chr1-4_0547	Peroxiredoxin OS=Komagataella phaffii (strain GS115 / ATCC 20864) OX=644223 GN=PAS_chr1-4_0547 PE=3 SV=1	18.395	1	1	0	0
C4QYT3	PAS_chr1-4_0551	Formylglycinamide ribonucleotide amidotransferase OS=Komagataella phaffii (strain GS115 / ATCC 20864) OX=644223 GN=PAS_chr1-4_0551 PE=3 SV=1	147.367	1	1	0	0
C4QYV2	PAS_chr1-4_0570	High-affinity glucose transporter of the major facilitator superfamily OS=Komagataella phaffii (strain GS115 / ATCC 20864) OX=644223 GN=PAS_chr1-4_0570 PE=3 SV=1	59.565	1	1	0	0
C4QZ87	PAS_FragB_0031	Uncharacterized protein OS=Komagataella phaffii (strain GS115 / ATCC 20864) OX=644223 GN=PAS_FragB_0031 PE=4 SV=1	44.581	1	1	0	0
C4QZK6	PAS_chr2-1_0079	T-complex protein 1 subunit eta OS=Komagataella phaffii (strain GS115 / ATCC 20864) OX=644223 GN=PAS_chr2-1_0079 PE=3 SV=1	58.828	1	1	0	0
C4QZN3	PAS_chr2-1_0809	14_3_3 domain-containing protein OS=Komagataella phaffii (strain GS115 / ATCC 20864) OX=644223 GN=PAS_chr2-1_0809 PE=3 SV=1	29.025	1	1	0	0
C4QZP3	PAS_chr2-1_0113	CCT-alpha OS=Komagataella phaffii (strain GS115 / ATCC 20864) OX=644223 GN=PAS_chr2-1_0113 PE=3 SV=1	60.449	1	1	0	0
C4QZS0	PAS_chr2-1_0137	Nuclear import receptor, mediates the nuclear localization of proteins involved in mRNA-nucleus expo OS=Komagataella phaffii (strain GS115 / ATCC 20864) OX=644223 GN=PAS_chr2-1_0137 PE=4 SV=1	104.831	1	1	0	0
C4QZS5	PAS_chr2-1_0142	Subunit (17 kDa) of TFIID and SAGA complexes, involved in RNA polymerase II transcription initiation OS=Komagataella phaffii (strain GS115 / ATCC 20864) OX=644223 GN=PAS_chr2-1_0142 PE=1 SV=1	17.282	1	1	0	0
C4R059	PAS_chr2-1_0821	SWIB/MDM2 domain-containing protein OS=Komagataella phaffii (strain GS115 / ATCC 20864) OX=644223 GN=PAS_chr2-1_0821 PE=4 SV=1	53.105	1	1	0	0
C4R0B7	PAS_chr2-1_0324	Oligomeric mitochondrial matrix chaperone OS=Komagataella phaffii (strain GS115 / ATCC 20864) OX=644223 GN=PAS_chr2-1_0324 PE=3 SV=1	92.843	1	1	0	0
C4R0G3	PAS_chr2-1_0366	Actin cytoskeleton-regulatory complex protein SLA1 OS=Komagataella phaffii (strain GS115 / ATCC 20864) OX=644223 GN=PAS_chr2-1_0366 PE=3 SV=1	128.013	1	1	0	0
C4R0H2	PAS_chr2-1_0375	Component of the RSC chromatin remodeling complex OS=Komagataella phaffii (strain GS115 / ATCC 20864) OX=644223 GN=PAS_chr2-1_0375 PE=3 SV=1	42.172	1	1	0	0
C4R0I2	PAS_chr2-1_0384	Mitochondrial ribosomal protein of the small subunit OS=Komagataella phaffii (strain GS115 / ATCC 20864) OX=644223 GN=PAS_chr2-1_0384 PE=3 SV=1	34.975	1	1	0	0
C4R0N7	PAS_chr2-1_0838	Transcription initiation factor TFIID subunit 8 OS=Komagataella phaffii (strain GS115 / ATCC 20864) OX=644223 GN=PAS_chr2-1_0838 PE=3 SV=1	59.289	1	1	0	0
C4R0Q7	PAS_chr2-1_0454	Major exo-1,3-beta-glucanase of the cell wall, involved in cell wall beta-glucan assembly OS=Komagataella phaffii (strain GS115 / ATCC 20864) OX=644223 GN=PAS_chr2-1_0454 PE=3 SV=1	47.837	1	1	0	0
C4R0Y3	PAS_chr2-1_0522	Translationally-controlled tumor protein homolog OS=Komagataella phaffii (strain GS115 / ATCC 20864) OX=644223 GN=PAS_chr2-1_0522 PE=3 SV=1	18.549	1	1	0	0
C4R1J2	PAS_chr2-1_0717	Uncharacterized protein OS=Komagataella phaffii (strain GS115 / ATCC 20864) OX=644223 GN=PAS_chr2-1_0717 PE=4 SV=1	8.922	1	1	0	0
C4R1M8	PAS_chr2-1_0751	Subunit of the mitochondrial F1F0 ATP synthase OS=Komagataella phaffii (strain GS115 / ATCC 20864) OX=644223 GN=PAS_chr2-1_0751 PE=4 SV=1	7.26	1	1	0	0
C4R1P3	PAS_chr2-1_0886	Mediator of RNA polymerase II transcription subunit 1 OS=Komagataella phaffii (strain GS115 / ATCC 20864) OX=644223 GN=PAS_chr2-1_0886 PE=3 SV=1	63.894	1	1	0	0
C4R1W0	PAS_chr2-2_0425	Nuclear protein that acts as a heterodimer with Uba2p to activate Smt3p (SUMO) OS=Komagataella phaffii (strain GS115 / ATCC 20864) OX=644223 GN=PAS_chr2-2_0425 PE=3 SV=1	39.412	1	1	0	0
C4R1Y3	PAS_chr2-2_0402	T-complex protein 1 subunit gamma OS=Komagataella phaffii (strain GS115 / ATCC 20864) OX=644223 GN=PAS_chr2-2_0402 PE=3 SV=1	62.084	1	1	0	0
C4R2D3	PAS_chr2-2_0257	Protein component of the small (40S) ribosomal subunit OS=Komagataella phaffii (strain GS115 / ATCC 20864) OX=644223 GN=PAS_chr2-2_0257 PE=3 SV=1	13.487	2	2	0	1
C4R2G1	PAS_chr2-2_0231	TAFII28 domain-containing protein OS=Komagataella phaffii (strain GS115 / ATCC 20864) OX=644223 GN=PAS_chr2-2_0231 PE=3 SV=1	32.357	1	1	0	0
C4R2Z6	PAS_chr2-2_0063	NADPH-dependent 1-acyl dihydroxyacetone phosphate reductase OS=Komagataella phaffii (strain GS115 / ATCC 20864) OX=644223 GN=PAS_chr2-2_0063 PE=3 SV=1	32.207	1	1	0	0
C4R339	PAS_chr2-2_0024	Pyruvate carboxylase OS=Komagataella phaffii (strain GS115 / ATCC 20864) OX=644223 GN=PAS_chr2-2_0024 PE=4 SV=1	129.253	1	1	0	0
C4R379	PAS_c131_0001	Peptidylprolyl isomerase OS=Komagataella phaffii (strain GS115 / ATCC 20864) OX=644223 GN=PAS_c131_0001 PE=3 SV=1	16.659	1	1	0	0
C4R383	PAS_c131_0005	Uncharacterized protein OS=Komagataella phaffii (strain GS115 / ATCC 20864) OX=644223 GN=PAS_c131_0005 PE=3 SV=1	43.369	1	1	0	0
C4R3H3	PAS_chr3_0076	SCP domain-containing protein OS=Komagataella phaffii (strain GS115 / ATCC 20864) OX=644223 GN=PAS_chr3_0076 PE=4 SV=1	31.886	1	1	0	0
C4R3J1	PAS_chr3_0097	Nuclear protein that binds to RNA and to Mex67p, required for export of poly(A)+ mRNA from the nucle OS=Komagataella phaffii (strain GS115 / ATCC 20864) OX=644223 GN=PAS_chr3_0097 PE=4 SV=1	24.827	1	1	0	0
C4R3J8	PAS_chr3_0104	Uncharacterized protein OS=Komagataella phaffii (strain GS115 / ATCC 20864) OX=644223 GN=PAS_chr3_0104 PE=4 SV=1	21.188	1	1	0	0
C4R3Q7	PAS_chr3_1157	Peptidase A1 domain-containing protein OS=Komagataella phaffii (strain GS115 / ATCC 20864) OX=644223 GN=PAS_chr3_1157 PE=3 SV=1	60.512	1	1	0	0
C4R3S1	PAS_chr3_0177	Mitochondrial inner membrane citrate transporter OS=Komagataella phaffii (strain GS115 / ATCC 20864) OX=644223 GN=PAS_chr3_0177 PE=3 SV=1	30.906	1	1	0	0
C4R3T7	PAS_chr3_0194	Protein component of the large (60S) ribosomal subunit, identical to Rpl42Ap and has similarity to r OS=Komagataella phaffii (strain GS115 / ATCC 20864) OX=644223 GN=PAS_chr3_0194 PE=3 SV=1	12.125	1	1	0	0
C4R3W6	PAS_chr3_0221	Mitochondrial ribosomal protein of the large subunit OS=Komagataella phaffii (strain GS115 / ATCC 20864) OX=644223 GN=PAS_chr3_0221 PE=4 SV=1	18.573	1	1	0	0
C4R3X2	PAS_chr3_0225	Fumarate reductase OS=Komagataella phaffii (strain GS115 / ATCC 20864) OX=644223 GN=PAS_chr3_0225 PE=3 SV=1	52.758	1	1	0	0
C4R3Z6	PAS_chr3_0245	Component of the Sin3p-Rpd3p histone deacetylase complex OS=Komagataella phaffii (strain GS115 / ATCC 20864) OX=644223 GN=PAS_chr3_0245 PE=4 SV=1	163.801	1	1	0	0
C4R412	PAS_chr3_0261	Rho_N domain-containing protein OS=Komagataella phaffii (strain GS115 / ATCC 20864) OX=644223 GN=PAS_chr3_0261 PE=4 SV=1	39.034	1	1	0	0
C4R4G0	PAS_chr3_0398	ERF-3 OS=Komagataella phaffii (strain GS115 / ATCC 20864) OX=644223 GN=PAS_chr3_0398 PE=3 SV=1	78.227	1	1	0	0
C4R4G2	PAS_chr3_1188	NAD(P)-bd_dom domain-containing protein OS=Komagataella phaffii (strain GS115 / ATCC 20864) OX=644223 GN=PAS_chr3_1188 PE=4 SV=1	43.293	1	1	0	0
C4R4M3	PAS_chr3_0460	ATP synthase subunit 4 OS=Komagataella phaffii (strain GS115 / ATCC 20864) OX=644223 GN=PAS_chr3_0460 PE=3 SV=1	25.359	1	1	0	0
C4R4Y3	PAS_chr3_0571	T-complex protein 1 subunit delta OS=Komagataella phaffii (strain GS115 / ATCC 20864) OX=644223 GN=PAS_chr3_0571 PE=3 SV=1	57.125	1	1	0	0
C4R588	PAS_chr3_0675	Asparagine synthetase, isozyme of Asn1p OS=Komagataella phaffii (strain GS115 / ATCC 20864) OX=644223 GN=PAS_chr3_0675 PE=4 SV=1	65.091	1	1	0	0
C4R5B4	PRT1	Eukaryotic translation initiation factor 3 subunit B OS=Komagataella phaffii (strain GS115 / ATCC 20864) OX=644223 GN=PRT1 PE=3 SV=1	82.136	1	1	0	0
C4R5T0	PAS_chr3_0862	Single-stranded DNA-binding protein OS=Komagataella phaffii (strain GS115 / ATCC 20864) OX=644223 GN=PAS_chr3_0862 PE=4 SV=1	14.226	1	1	0	0
C4R5T3	PAS_chr3_0865	Protein with a potential role in actin cytoskeletal organization OS=Komagataella phaffii (strain GS115 / ATCC 20864) OX=644223 GN=PAS_chr3_0865 PE=4 SV=1	92.742	1	1	0	0
C4R5V2	PAS_chr3_0881	One of six ATPases of the 19S regulatory particle of the 26S proteasome OS=Komagataella phaffii (strain GS115 / ATCC 20864) OX=644223 GN=PAS_chr3_0881 PE=3 SV=1	46.445	1	1	0	0
C4R5X9	PAS_chr3_0906	Mitochondrial peroxiredoxin (1-Cys Prx) with thioredoxin peroxidase activity OS=Komagataella phaffii (strain GS115 / ATCC 20864) OX=644223 GN=PAS_chr3_0906 PE=3 SV=1	27.215	1	1	0	0
C4R5Y9	PAS_chr3_0916	GDP-mannose transporter OS=Komagataella phaffii (strain GS115 / ATCC 20864) OX=644223 GN=PAS_chr3_0916 PE=3 SV=1	36.354	1	1	0	0
C4R633	PAS_chr3_0958	L51_S25_CI-B8 domain-containing protein OS=Komagataella phaffii (strain GS115 / ATCC 20864) OX=644223 GN=PAS_chr3_0958 PE=3 SV=1	16.109	1	1	0	0
C4R697	PAS_chr3_1021	D-lactate dehydrogenase, oxidizes D-lactate to pyruvate, transcription is heme-dependent OS=Komagataella phaffii (strain GS115 / ATCC 20864) OX=644223 GN=PAS_chr3_1021 PE=4 SV=1	64.432	1	1	0	0
C4R6L9	PAS_chr4_0018	Cytochrome c, isoform 1 OS=Komagataella phaffii (strain GS115 / ATCC 20864) OX=644223 GN=PAS_chr4_0018 PE=3 SV=1	12.125	1	1	0	0
C4R6P9	PAS_chr4_0046	Mitochondrial outer membrane and cell wall localized SUN family member OS=Komagataella phaffii (strain GS115 / ATCC 20864) OX=644223 GN=PAS_chr4_0046 PE=3 SV=1	35.735	1	1	0	0
C4R6Z9	PAS_chr4_0149	NADH-cytochrome b5 reductase OS=Komagataella phaffii (strain GS115 / ATCC 20864) OX=644223 GN=PAS_chr4_0149 PE=3 SV=1	30.679	1	1	0	0
C4R707	PAS_chr4_0157	Histone H2A OS=Komagataella phaffii (strain GS115 / ATCC 20864) OX=644223 GN=PAS_chr4_0157 PE=3 SV=1	14.324	1	1	0	0
C4R7D5	PAS_chr4_0276	Phenylalanine--tRNA ligase OS=Komagataella phaffii (strain GS115 / ATCC 20864) OX=644223 GN=PAS_chr4_0276 PE=3 SV=1	56.705	1	1	0	0
C4R7L7	PAS_chr4_0348	Ribosomal protein 28 (Rp28) of the small (40S) ribosomal subunit OS=Komagataella phaffii (strain GS115 / ATCC 20864) OX=644223 GN=PAS_chr4_0348 PE=3 SV=1	15.938	1	1	0	0
C4R7T1	PAS_chr4_0407	Uncharacterized protein OS=Komagataella phaffii (strain GS115 / ATCC 20864) OX=644223 GN=PAS_chr4_0407 PE=4 SV=1	11.588	1	1	0	0
C4R7T6	PAS_chr4_0412	Ribosomal stalk protein P1 alpha OS=Komagataella phaffii (strain GS115 / ATCC 20864) OX=644223 GN=PAS_chr4_0412 PE=3 SV=1	11.015	1	1	0	0
C4R843	PAS_chr4_0513	Subunit of the cytosolic chaperonin Cct ring complex OS=Komagataella phaffii (strain GS115 / ATCC 20864) OX=644223 GN=PAS_chr4_0513 PE=3 SV=1	58.274	1	1	0	0
C4R8D7	PAS_chr4_0602	Autophagy-related protein 37 OS=Komagataella phaffii (strain GS115 / ATCC 20864) OX=644223 GN=PAS_chr4_0602 PE=1 SV=1	45.908	1	1	0	0
C4R8E8	PAS_chr4_0613	Adenylosuccinate synthetase OS=Komagataella phaffii (strain GS115 / ATCC 20864) OX=644223 GN=PAS_chr4_0613 PE=3 SV=1	47.768	1	1	0	0
C4R8R1	PAS_chr4_0725	Cytoplasmic thioredoxin isoenzyme of the thioredoxin system OS=Komagataella phaffii (strain GS115 / ATCC 20864) OX=644223 GN=PAS_chr4_0725 PE=4 SV=1	14.023	1	1	0	0
C4R8S5	PAS_chr4_0737	NADH-cytochrome b5 reductase OS=Komagataella phaffii (strain GS115 / ATCC 20864) OX=644223 GN=PAS_chr4_0737 PE=3 SV=1	33.592	1	1	0	0
C4R913	PAS_chr4_0817	Ran GTPase binding protein OS=Komagataella phaffii (strain GS115 / ATCC 20864) OX=644223 GN=PAS_chr4_0817 PE=4 SV=1	25.219	1	1	0	0
C4R938	PAS_chr4_0844	Protein disulfide isomerase, multifunctional protein resident in the endoplasmic reticulum lumen OS=Komagataella phaffii (strain GS115 / ATCC 20864) OX=644223 GN=PAS_chr4_0844 PE=3 SV=1	52.656	1	1	0	0
C4R9A6	PAS_FragD_0026	ATPase in ER, nuclear membrane and cytosol with homology to mammalian p97 OS=Komagataella phaffii (strain GS115 / ATCC 20864) OX=644223 GN=PAS_FragD_0026 PE=4 SV=1	91.128	1	1	0	0
C4R9E0	PAS_c034_0018	Alcohol dehydrogenase OS=Komagataella phaffii (strain GS115 / ATCC 20864) OX=644223 GN=PAS_c034_0018 PE=4 SV=1	37.815	1	1	0	0
