# Supplementary material for: The introduction of an N-glycosylation site into prochymosin greatly enhances its production and secretion by Pichia pastoris
Source: Microb Cell Fact. 2022 Aug 30;21:177. doi: 10.1186/s12934-022-01904-3 (PMC9429577; doi:10.1186/s12934-022-01904-3)
Supplement: Supplementary file 3 — Additional file 3. Classification of DIPs according to GO, KEGG and COG enrichment methods. [file 12934_2022_1904_MOESM3_ESM.xlsx]

## Sheet: GO
GO	Name	Namespace	Count	QeRatio	BgRatio	Pvalue	Accession-up	Accession-down
GO:1901564	organonitrogen compound metabolic process	biological_process	85	85|124	203|347	0.0031		C4QVQ4;C4QVY5;C4QW33;C4QW38;C4QWD2;C4QWD4;C4QWG3;C4QWG6;C4QWH2;C4QWI2;C4QWR3;C4QWY6;C4QX36;C4QXA5;C4QXI5;C4QY07;C4QY31;C4QYE9;C4QYJ4;C4QYK0;C4QYM1;C4QYX3;C4QZB0;C4QZE7;C4QZL4;C4QZS3;C4R0P1;C4R0S8;C4R0T7;C4R0T8;C4R1G1;C4R1K3;C4R1P7;C4R1R2;C4R1R7;C4R1R9;C4R1V5;C4R256;C4R290;C4R2G3;C4R2N5;C4R2U4;C4R3E7;C4R3I6;C4R3T0;C4R3T2;C4R3X8;C4R404;C4R430;C4R4X4;C4R4Z1;C4R5D4;C4R5E4;C4R5H6;C4R5P6;C4R5U0;C4R5U7;…
GO:0019538	protein metabolic process	biological_process	59	59|124	134|347	0.00745		C4QVQ4;C4QW33;C4QW38;C4QWD2;C4QWG3;C4QWG6;C4QWH2;C4QWI2;C4QWR3;C4QWY6;C4QXI5;C4QYE9;C4QYK0;C4QYM1;C4QYX3;C4QZB0;C4QZE7;C4QZL4;C4QZS3;C4R0T7;C4R0T8;C4R1G1;C4R1K3;C4R1P7;C4R1R2;C4R1R7;C4R1V5;C4R256;C4R2G3;C4R2U4;C4R3E7;C4R3I6;C4R3X8;C4R4X4;C4R5D4;C4R5E4;C4R5H6;C4R5U0;C4R6G8;C4R6N9;C4R6P3;C4R6U6;C4R6Y3;C4R6Z0;C4R6Z1;C4R708;C4R731;C4R759;C4R762;C4R7C6;C4R7E5;C4R7T8;C4R7Y4;C4R853;C4R887;C4R8K3;C4R910;…
GO:1901576	organic substance biosynthetic process	biological_process	72	72|124	173|347	0.015		C4QVY5;C4QW33;C4QWD2;C4QWD4;C4QWG3;C4QWG6;C4QWI2;C4QWY6;C4QX36;C4QXA5;C4QXE1;C4QY07;C4QY91;C4QYE9;C4QYJ4;C4QYK0;C4QYM1;C4QYX3;C4QZB0;C4QZE7;C4QZL4;C4QZS3;C4R0P1;C4R0S8;C4R0T7;C4R0T8;C4R1K3;C4R1P7;C4R1R2;C4R1R7;C4R256;C4R290;C4R2N5;C4R2U4;C4R3E7;C4R3I6;C4R3T2;C4R3X8;C4R404;C4R430;C4R4X4;C4R5D4;C4R5E4;C4R5H6;C4R5J9;C4R5T8;C4R5U0;C4R5U7;C4R5W1;C4R6N9;C4R6P3;C4R6P6;C4R6U6;C4R6Y3;C4R6Z0;C4R6Z1;C4R731;…
GO:0044249	cellular biosynthetic process	biological_process	71	71|124	171|347	0.0176		C4QVY5;C4QW33;C4QWD2;C4QWD4;C4QWG3;C4QWG6;C4QWI2;C4QWY6;C4QX36;C4QXA5;C4QXE1;C4QY07;C4QY91;C4QYE9;C4QYJ4;C4QYK0;C4QYM1;C4QYX3;C4QZB0;C4QZE7;C4QZL4;C4QZS3;C4R0P1;C4R0S8;C4R0T7;C4R0T8;C4R1K3;C4R1P7;C4R1R2;C4R1R7;C4R256;C4R290;C4R2N5;C4R2U4;C4R3E7;C4R3I6;C4R3X8;C4R404;C4R430;C4R4J8;C4R4X4;C4R5D4;C4R5E4;C4R5H6;C4R5J9;C4R5T8;C4R5U0;C4R5U7;C4R5W1;C4R6N9;C4R6P3;C4R6P6;C4R6U6;C4R6Y3;C4R6Z0;C4R6Z1;C4R731;…
GO:0006810	transport	biological_process	36	36|124	78|347	0.0212		C4QVS9;C4QWD4;C4QWR3;C4QXI5;C4QXN2;C4QY91;C4QYJ4;C4QYK0;C4QYM1;C4QYX3;C4QZ00;C4QZB0;C4QZS3;C4R0P1;C4R0Q2;C4R1C2;C4R1R7;C4R1R9;C4R1Z2;C4R2N5;C4R2W7;C4R396;C4R3X5;C4R3X8;C4R4J8;C4R5E4;C4R5H6;C4R5H7;C4R6G8;C4R708;C4R760;C4R7E5;C4R887;C4R8I0;C4R9C0;Q9P4D1
GO:0034641	cellular nitrogen compound metabolic process	biological_process	79	79|124	196|347	0.0276		C4QVJ5;C4QVY5;C4QW33;C4QW38;C4QWD2;C4QWD4;C4QWG3;C4QWG6;C4QWI2;C4QWY6;C4QXA5;C4QXE1;C4QXI5;C4QY07;C4QY31;C4QYC8;C4QYE9;C4QYJ4;C4QYK0;C4QYM1;C4QYX3;C4QZB0;C4QZE7;C4QZL4;C4R0P1;C4R0Q2;C4R0S8;C4R0T7;C4R0T8;C4R1G1;C4R1K3;C4R1P7;C4R1R2;C4R1R7;C4R1R9;C4R1V5;C4R256;C4R290;C4R2N5;C4R2U4;C4R3E7;C4R3I6;C4R3T2;C4R3X8;C4R404;C4R430;C4R4J8;C4R4X4;C4R4Z1;C4R5D4;C4R5E4;C4R5H6;C4R5P6;C4R5U0;C4R5W1;C4R6N9;C4R6P3;…
GO:0044282	small molecule catabolic process	biological_process	14	14|124	26|347	0.0387		C4QXA5;C4QY07;C4R0P1;C4R0S8;C4R1P7;C4R3T0;C4R3T2;C4R430;C4R5T5;C4R5W1;C4R606;C4R6P6;C4R862;Q92448
GO:0042592	homeostatic process	biological_process	9	9|124	15|347	0.0444		C4QVS9;C4QWR3;C4QXA5;C4QXI5;C4R1Z2;C4R2E7;C4R396;C4R7E5;Q92448
GO:0071166	ribonucleoprotein complex localization	biological_process	9	9|124	15|347	0.0444		C4QYK0;C4QYM1;C4QYX3;C4QZB0;C4R0Q2;C4R1R7;C4R5E4;C4R5H6;C4R9C0
GO:0006790	sulfur compound metabolic process	biological_process	9	9|124	15|347	0.0444		C4QVY5;C4R1P7;C4R1R9;C4R290;C4R404;C4R5P6;C4R5U7;C4R5W1;C4R7E5
GO:0019637	organophosphate metabolic process	biological_process	26	26|124	56|347	0.0487		C4QVY5;C4QW38;C4QWD4;C4QXA5;C4QY07;C4QY31;C4QYJ4;C4R0P1;C4R0S8;C4R1P7;C4R1R9;C4R1V5;C4R290;C4R2N5;C4R3T2;C4R404;C4R430;C4R4Z1;C4R5P6;C4R5T8;C4R5W1;C4R6P6;C4R8S1;C4R8X4;C4R915;Q92448
GO:0022626	cytosolic ribosome	cellular_component	37	37|124	69|347	0.000532		C4QWD2;C4QWG3;C4QWG6;C4QWI2;C4QWY6;C4QYE9;C4QYK0;C4QYM1;C4QYX3;C4QZE7;C4QZL4;C4R0T7;C4R0T8;C4R1K3;C4R1R2;C4R1R7;C4R256;C4R2U4;C4R3E7;C4R3I6;C4R5D4;C4R5H6;C4R6N9;C4R6P3;C4R6U6;C4R6Y3;C4R6Z0;C4R731;C4R759;C4R762;C4R7C6;C4R7T8;C4R7Y4;C4R853;C4R8K3;C4R910;C4R9C0
GO:0044391	ribosomal subunit	cellular_component	36	36|124	72|347	0.00384		C4QWD2;C4QWG3;C4QWG6;C4QWI2;C4QWY6;C4QYE9;C4QYK0;C4QYM1;C4QYX3;C4QZE7;C4QZL4;C4R0T7;C4R0T8;C4R1K3;C4R1R2;C4R1R7;C4R256;C4R2U4;C4R3E7;C4R3I6;C4R5D4;C4R5H6;C4R6P3;C4R6U6;C4R6Y3;C4R6Z0;C4R731;C4R759;C4R762;C4R7C6;C4R7T8;C4R7Y4;C4R853;C4R8K3;C4R910;C4R9C0
GO:0030684	preribosome	cellular_component	19	19|124	34|347	0.00939		C4QWD2;C4QWG6;C4QYC8;C4QYK0;C4QYX3;C4QZE7;C4R0T7;C4R1K3;C4R2U4;C4R3I6;C4R5H6;C4R6U6;C4R6Z0;C4R762;C4R7D7;C4R7T8;C4R7Y4;C4R853;C4R910
GO:0005886	plasma membrane	cellular_component	22	22|124	43|347	0.0198		C4QVS9;C4QWR3;C4QXI5;C4QXN2;C4QY07;C4R0P1;C4R0S8;C4R1R9;C4R1V5;C4R1Z2;C4R396;C4R3T2;C4R3X5;C4R3X8;C4R430;C4R5E4;C4R5H7;C4R6G8;C4R6N9;C4R7T9;C4R887;C4R8S1
GO:1990816	vacuole-mitochondrion membrane contact site	cellular_component	3	3|124	3|347	0.0449		C4R396;C4R4J8;C4R8I0
GO:0032553	ribonucleotide binding	molecular_function	19	19|124	34|347	0.00939		C4QVS9;C4QWR3;C4QXA5;C4QXI5;C4QY07;C4QY91;C4QZB0;C4QZS3;C4R0Q2;C4R1P7;C4R2N5;C4R2W7;C4R4X4;C4R5T8;C4R5U7;C4R6N9;C4R708;C4R9F1;Q92448
GO:1901265	nucleoside phosphate binding	molecular_function	21	21|124	39|347	0.011		C4QVS9;C4QWR3;C4QXA5;C4QXI5;C4QY07;C4QY91;C4QZB0;C4QZS3;C4R0Q2;C4R1P7;C4R2N5;C4R2W7;C4R430;C4R4X4;C4R5T8;C4R5U7;C4R6N9;C4R708;C4R8S1;C4R9F1;Q92448
GO:0000166	nucleotide binding	molecular_function	21	21|124	39|347	0.011		C4QVS9;C4QWR3;C4QXA5;C4QXI5;C4QY07;C4QY91;C4QZB0;C4QZS3;C4R0Q2;C4R1P7;C4R2N5;C4R2W7;C4R430;C4R4X4;C4R5T8;C4R5U7;C4R6N9;C4R708;C4R8S1;C4R9F1;Q92448
GO:0016817	hydrolase activity, acting on acid anhydrides	molecular_function	17	17|124	31|347	0.0181		C4QVS9;C4QWR3;C4QXI5;C4QZB0;C4QZS3;C4R0Q2;C4R1G1;C4R2N5;C4R2W7;C4R396;C4R3X8;C4R4X4;C4R5E4;C4R6N9;C4R6Z1;C4R708;C4R887
GO:0043168	anion binding	molecular_function	21	21|124	41|347	0.0226		C4QVS9;C4QWR3;C4QXA5;C4QXI5;C4QY07;C4QY91;C4QZB0;C4QZS3;C4R0Q2;C4R1P7;C4R2N5;C4R2W7;C4R4X4;C4R553;C4R5T8;C4R5U7;C4R6N9;C4R708;C4R8S1;C4R9F1;Q92448
GO:0022804	active transmembrane transporter activity	molecular_function	8	8|124	13|347	0.0488		C4QVS9;C4QWR3;C4QZ00;C4R2N5;C4R396;C4R4J8;C4R760;C4R8I0

## Sheet: KEGG
Org Pathway	Description	Count	QeRatio	BgRatio	Pvalue	Accession-up	Accession-down	Genes	KOs
ppa03010	Ribosome - Komagataella phaffii	36	36|124	70|347	0.00195		C4QWD2;C4QWG3;C4QWG6;C4QWI2;C4QWY6;C4QYE9;C4QYK0;C4QYM1;C4QYX3;C4QZE7;C4QZL4;C4R0T7;C4R0T8;C4R1K3;C4R1R2;C4R1R7;C4R256;C4R2U4;C4R3E7;C4R3I6;C4R5D4;C4R5H6;C4R6P3;C4R6U6;C4R6Y3;C4R6Z0;C4R731;C4R759;C4R762;C4R7C6;C4R7T8;C4R7Y4;C4R853;C4R8K3;C4R910;C4R9C0	ppa:PAS_FragD_0013-down;ppa:PAS_chr1-1_0189-down;ppa:PAS_chr1-1_0216-down;ppa:PAS_chr1-1_0219-down;ppa:PAS_chr1-1_0236-down;ppa:PAS_chr1-1_0382-down;ppa:PAS_chr1-4_0471-down;ppa:PAS_chr1-4_0491-down;ppa:PAS_chr1-4_0589-down;ppa:PAS_chr1-4_0680-down;ppa:PAS_chr2-1_0022-down;ppa:PAS_chr2-1_0087-down;ppa:PAS_chr2-1_0481-down;ppa:PAS_chr2-1_0482-down;ppa:PAS_chr2-1_0728-down;ppa:PAS_chr2-1_0779-down;…	K02868-down;K02870-down;K02872-down;K02880-down;K02882-down;K02885-down;K02889-down;K02891-down;K02893-down;K02898-down;K02900-down;K02908-down;K02910-down;K02925-down;K02934-down;K02936-down;K02937-down;K02938-down;K02940-down;K02947-down;K02953-down;K02955-down;K02957-down;K02958-down;K02960-down;K02962-down;K02964-down;K02975-down;K02977-down;K02981-down;K02984-down;K02989-down;K02991-down;K02…
ppa00680	Methane metabolism - Komagataella phaffii	10	10|124	15|347	0.0128		C4QXA5;C4R1P7;C4R5P8;C4R5Q0;C4R5T5;C4R5T8;C4R606;C4R7T9;P04842;Q92448	ppa:PAS_chr1-4_0047-down;ppa:PAS_chr2-1_0402-down;ppa:PAS_chr2-1_0767-down;ppa:PAS_chr3_0832-down;ppa:PAS_chr3_0834-down;ppa:PAS_chr3_0867-down;ppa:PAS_chr3_0868-down;ppa:PAS_chr3_0932-down;ppa:PAS_chr4_0415-down;ppa:PAS_chr4_0821-down	K00122-down;K00600-down;K00850-down;K01070-down;K01895-down;K03841-down;K17066-down;K17100-down
ppa00010	Glycolysis / Gluconeogenesis - Komagataella phaffii	11	11|124	19|347	0.0362		C4QVY5;C4QXA5;C4QY07;C4R0P1;C4R0S8;C4R1P7;C4R290;C4R3T2;C4R5T8;C4R6P6;Q92448	ppa:PAS_chr1-1_0050-down;ppa:PAS_chr1-4_0047-down;ppa:PAS_chr1-4_0292-down;ppa:PAS_chr2-1_0402-down;ppa:PAS_chr2-1_0437-down;ppa:PAS_chr2-1_0472-down;ppa:PAS_chr2-1_0767-down;ppa:PAS_chr2-2_0294-down;ppa:PAS_chr3_0188-down;ppa:PAS_chr3_0868-down;ppa:PAS_chr4_0043-down	K00128-down;K00134-down;K00161-down;K00627-down;K00850-down;K00927-down;K01568-down;K01895-down;K03841-down;K13953-down
ppa01100	Metabolic pathways - Komagataella phaffii	41	41|124	94|347	0.0416		C4QVS9;C4QVY5;C4QW38;C4QWD4;C4QWR3;C4QX36;C4QXA5;C4QY07;C4QY31;C4QYJ4;C4R0A4;C4R0P1;C4R0S8;C4R1P7;C4R1R9;C4R1V5;C4R290;C4R2N5;C4R396;C4R3T0;C4R3T2;C4R404;C4R430;C4R5J9;C4R5P6;C4R5P8;C4R5Q0;C4R5T5;C4R5T8;C4R5U0;C4R5U7;C4R5W1;C4R606;C4R6P6;C4R6Z7;C4R7T9;C4R862;C4R8S1;C4R8X4;P04842;Q92448	ppa:PAS_c131_0021-down;ppa:PAS_chr1-1_0002-down;ppa:PAS_chr1-1_0050-down;ppa:PAS_chr1-1_0099-down;ppa:PAS_chr1-1_0191-down;ppa:PAS_chr1-1_0309-down;ppa:PAS_chr1-1_0432-down;ppa:PAS_chr1-4_0047-down;ppa:PAS_chr1-4_0292-down;ppa:PAS_chr1-4_0313-down;ppa:PAS_chr1-4_0465-down;ppa:PAS_chr2-1_0313-down;ppa:PAS_chr2-1_0402-down;ppa:PAS_chr2-1_0437-down;ppa:PAS_chr2-1_0472-down;ppa:PAS_chr2-1_0767-down;p…	K00033-down;K00053-down;K00122-down;K00128-down;K00134-down;K00161-down;K00234-down;K00414-down;K00415-down;K00418-down;K00600-down;K00627-down;K00693-down;K00789-down;K00850-down;K00864-down;K00927-down;K00966-down;K01067-down;K01070-down;K01251-down;K01535-down;K01568-down;K01895-down;K01897-down;K01899-down;K02133-down;K02136-down;K02137-down;K02145-down;K02147-down;K03841-down;K05821-down;K13…
ppa01200	Carbon metabolism - Komagataella phaffii	18	18|124	39|347	0.104		C4QVY5;C4QXA5;C4QY07;C4R0P1;C4R1P7;C4R290;C4R430;C4R5P6;C4R5P8;C4R5Q0;C4R5T5;C4R5T8;C4R606;C4R7T9;C4R862;C4R8S1;P04842;Q92448	ppa:PAS_chr1-1_0050-down;ppa:PAS_chr1-4_0047-down;ppa:PAS_chr1-4_0292-down;ppa:PAS_chr2-1_0402-down;ppa:PAS_chr2-1_0437-down;ppa:PAS_chr2-1_0767-down;ppa:PAS_chr2-2_0294-down;ppa:PAS_chr3_0277-down;ppa:PAS_chr3_0831-down;ppa:PAS_chr3_0832-down;ppa:PAS_chr3_0834-down;ppa:PAS_chr3_0867-down;ppa:PAS_chr3_0868-down;ppa:PAS_chr3_0932-down;ppa:PAS_chr4_0415-down;ppa:PAS_chr4_0733-down;ppa:PAS_chr4_0821…	K00033-down;K00122-down;K00134-down;K00161-down;K00234-down;K00600-down;K00627-down;K00850-down;K00927-down;K01070-down;K01895-down;K01899-down;K03841-down;K14454-down;K17066-down;K17100-down
ppa00030	Pentose phosphate pathway - Komagataella phaffii	4	4|124	6|347	0.124		C4QXA5;C4R430;C4R5T8;Q92448	ppa:PAS_chr1-4_0047-down;ppa:PAS_chr2-1_0402-down;ppa:PAS_chr3_0277-down;ppa:PAS_chr3_0868-down	K00033-down;K00850-down;K03841-down
ppa01110	Biosynthesis of secondary metabolites - Komagataella phaffii	22	22|124	50|347	0.124		C4QVY5;C4QX36;C4QXA5;C4QY07;C4R0P1;C4R0S8;C4R1P7;C4R290;C4R3T2;C4R430;C4R4Z1;C4R5P6;C4R5T8;C4R5U0;C4R5U7;C4R6P6;C4R6Z7;C4R7T9;C4R862;C4R8S1;C4R915;Q92448	ppa:PAS_chr1-1_0050-down;ppa:PAS_chr1-1_0432-down;ppa:PAS_chr1-4_0047-down;ppa:PAS_chr1-4_0292-down;ppa:PAS_chr2-1_0402-down;ppa:PAS_chr2-1_0437-down;ppa:PAS_chr2-1_0472-down;ppa:PAS_chr2-1_0767-down;ppa:PAS_chr2-2_0294-down;ppa:PAS_chr3_0188-down;ppa:PAS_chr3_0277-down;ppa:PAS_chr3_0579-down;ppa:PAS_chr3_0831-down;ppa:PAS_chr3_0868-down;ppa:PAS_chr3_0870-down;ppa:PAS_chr3_0876-down;ppa:PAS_chr4_…	K00033-down;K00053-down;K00111-down;K00128-down;K00134-down;K00161-down;K00234-down;K00600-down;K00627-down;K00789-down;K00850-down;K00927-down;K00966-down;K01568-down;K01895-down;K01899-down;K03841-down;K05355-down;K05821-down;K13953-down;K14454-down
ppa04138	Autophagy - yeast - Komagataella phaffii	2	2|124	2|347	0.127		C4QWH2;C4R6G8	ppa:PAS_chr1-1_0226-down;ppa:PAS_chr3_1087-down	K01336-down;K01381-down
ppa00350	Tyrosine metabolism - Komagataella phaffii	3	3|124	4|347	0.132		C4R0S8;C4R6Z7;C4R862	ppa:PAS_chr2-1_0472-down;ppa:PAS_chr4_0147-down;ppa:PAS_chr4_0974-down	K05821-down;K13953-down;K14454-down
ppa01130	Biosynthesis of antibiotics - Komagataella phaffii	18	18|124	41|347	0.161		C4QVY5;C4QX36;C4QXA5;C4QY07;C4R0P1;C4R0S8;C4R1P7;C4R290;C4R3T2;C4R430;C4R5P6;C4R5T8;C4R6P6;C4R6Z7;C4R7T9;C4R862;C4R8S1;Q92448	ppa:PAS_chr1-1_0050-down;ppa:PAS_chr1-1_0432-down;ppa:PAS_chr1-4_0047-down;ppa:PAS_chr1-4_0292-down;ppa:PAS_chr2-1_0402-down;ppa:PAS_chr2-1_0437-down;ppa:PAS_chr2-1_0472-down;ppa:PAS_chr2-1_0767-down;ppa:PAS_chr2-2_0294-down;ppa:PAS_chr3_0188-down;ppa:PAS_chr3_0277-down;ppa:PAS_chr3_0831-down;ppa:PAS_chr3_0868-down;ppa:PAS_chr4_0043-down;ppa:PAS_chr4_0147-down;ppa:PAS_chr4_0415-down;ppa:PAS_chr4_…	K00033-down;K00053-down;K00128-down;K00134-down;K00161-down;K00234-down;K00600-down;K00627-down;K00850-down;K00927-down;K01568-down;K01895-down;K01899-down;K03841-down;K05821-down;K13953-down;K14454-down
ppa04141	Protein processing in endoplasmic reticulum - Komagataella phaffii	6	6|124	12|347	0.226		C4QWA2;C4QXI5;C4QZS3;C4R3X8;C4R5E4;C4R887	ppa:PAS_chr1-1_0160-down;ppa:PAS_chr1-4_0130-down;ppa:PAS_chr2-1_0140-down;ppa:PAS_chr3_0230-down;ppa:PAS_chr3_0731-down;ppa:PAS_chr4_0552-down	K03283-down;K04079-down;K09490-down;K09584-down
ppa00071	Fatty acid degradation - Komagataella phaffii	3	3|124	5|347	0.245		C4R0S8;C4R1R9;C4R6P6	ppa:PAS_chr2-1_0472-down;ppa:PAS_chr2-1_0785-down;ppa:PAS_chr4_0043-down	K00128-down;K01897-down;K13953-down
ppa03018	RNA degradation - Komagataella phaffii	3	3|124	5|347	0.245		C4QXA5;C4R708;Q92448	ppa:PAS_chr1-4_0047-down;ppa:PAS_chr2-1_0402-down;ppa:PAS_chr4_0158-down	K00850-down;K04077-down
ppa04144	Endocytosis - Komagataella phaffii	5	5|124	10|347	0.262		C4R1C2;C4R2W7;C4R3X8;C4R5E4;C4R887	ppa:PAS_chr2-1_0651-down;ppa:PAS_chr2-2_0087-down;ppa:PAS_chr3_0230-down;ppa:PAS_chr3_0731-down;ppa:PAS_chr4_0552-down	K03283-down;K07937-down;K12472-down
ppa00190	Oxidative phosphorylation - Komagataella phaffii	10	10|124	23|347	0.278		C4QVS9;C4QW38;C4QWD4;C4QWR3;C4QY31;C4QYJ4;C4R1V5;C4R2N5;C4R396;C4R8S1	ppa:PAS_c131_0021-down;ppa:PAS_chr1-1_0002-down;ppa:PAS_chr1-1_0099-down;ppa:PAS_chr1-1_0191-down;ppa:PAS_chr1-1_0309-down;ppa:PAS_chr1-4_0313-down;ppa:PAS_chr1-4_0465-down;ppa:PAS_chr2-2_0165-down;ppa:PAS_chr2-2_0430-down;ppa:PAS_chr4_0733-down	K00234-down;K00414-down;K00415-down;K00418-down;K01535-down;K02133-down;K02136-down;K02137-down;K02145-down;K02147-down
ppa00052	Galactose metabolism - Komagataella phaffii	2	2|124	3|347	0.291		C4QXA5;Q92448	ppa:PAS_chr1-4_0047-down;ppa:PAS_chr2-1_0402-down	K00850-down
ppa00360	Phenylalanine metabolism - Komagataella phaffii	2	2|124	3|347	0.291		C4R6Z7;C4R862	ppa:PAS_chr4_0147-down;ppa:PAS_chr4_0974-down	K05821-down;K14454-down
ppa00400	Phenylalanine, tyrosine and tryptophan biosynthesis - Komagataella phaffii	2	2|124	3|347	0.291		C4R6Z7;C4R862	ppa:PAS_chr4_0147-down;ppa:PAS_chr4_0974-down	K05821-down;K14454-down
ppa00450	Selenocompound metabolism - Komagataella phaffii	1	1|124	1|347	0.357		C4R2E7	ppa:PAS_chr2-2_0480-down	K00384-down
ppa00460	Cyanoamino acid metabolism - Komagataella phaffii	1	1|124	1|347	0.357		C4R7T9	ppa:PAS_chr4_0415-down	K00600-down
ppa00480	Glutathione metabolism - Komagataella phaffii	1	1|124	1|347	0.357		C4R430	ppa:PAS_chr3_0277-down	K00033-down
ppa00670	One carbon pool by folate - Komagataella phaffii	1	1|124	1|347	0.357		C4R7T9	ppa:PAS_chr4_0415-down	K00600-down
ppa03060	Protein export - Komagataella phaffii	1	1|124	1|347	0.357		C4QZS3	ppa:PAS_chr2-1_0140-down	K09490-down
ppa03040	Spliceosome - Komagataella phaffii	3	3|124	6|347	0.367		C4R3X8;C4R5E4;C4R887	ppa:PAS_chr3_0230-down;ppa:PAS_chr3_0731-down;ppa:PAS_chr4_0552-down	K03283-down
ppa04145	Phagosome - Komagataella phaffii	3	3|124	6|347	0.367		C4QWR3;C4R396;Q9P4D1	ppa:PAS_c131_0021-down;ppa:PAS_chr1-1_0309-down;ppa:PAS_chr3_1169-down	K02145-down;K02147-down;K05692-down
ppa04213	Longevity regulating pathway - multiple species - Komagataella phaffii	3	3|124	6|347	0.367		C4R3X8;C4R5E4;C4R887	ppa:PAS_chr3_0230-down;ppa:PAS_chr3_0731-down;ppa:PAS_chr4_0552-down	K03283-down
ppa00051	Fructose and mannose metabolism - Komagataella phaffii	4	4|124	9|347	0.409		C4QXA5;C4R5T8;C4R5U0;Q92448	ppa:PAS_chr1-4_0047-down;ppa:PAS_chr2-1_0402-down;ppa:PAS_chr3_0868-down;ppa:PAS_chr3_0870-down	K00850-down;K00966-down;K03841-down
ppa00260	Glycine, serine and threonine metabolism - Komagataella phaffii	2	2|124	4|347	0.45		C4R3T0;C4R7T9	ppa:PAS_chr3_0186-down;ppa:PAS_chr4_0415-down	K00600-down;K20498-down
ppa00330	Arginine and proline metabolism - Komagataella phaffii	2	2|124	4|347	0.45		C4R6P6;C4R862	ppa:PAS_chr4_0043-down;ppa:PAS_chr4_0974-down	K00128-down;K14454-down
ppa00561	Glycerolipid metabolism - Komagataella phaffii	2	2|124	4|347	0.45		C4R6P6;C4R8X4	ppa:PAS_chr4_0043-down;ppa:PAS_chr4_0783-down	K00128-down;K00864-down
ppa00270	Cysteine and methionine metabolism - Komagataella phaffii	3	3|124	7|347	0.485		C4R5U7;C4R5W1;C4R862	ppa:PAS_chr3_0876-down;ppa:PAS_chr3_0890-down;ppa:PAS_chr4_0974-down	K00789-down;K01251-down;K14454-down
ppa00640	Propanoate metabolism - Komagataella phaffii	3	3|124	7|347	0.485		C4R0A4;C4R1P7;C4R5P6	ppa:PAS_chr2-1_0313-down;ppa:PAS_chr2-1_0767-down;ppa:PAS_chr3_0831-down	K01895-down;K01899-down;K18369-down
ppa00620	Pyruvate metabolism - Komagataella phaffii	5	5|124	13|347	0.523		C4QVY5;C4R1P7;C4R290;C4R404;C4R6P6	ppa:PAS_chr1-1_0050-down;ppa:PAS_chr2-1_0767-down;ppa:PAS_chr2-2_0294-down;ppa:PAS_chr3_0253-down;ppa:PAS_chr4_0043-down	K00128-down;K00161-down;K00627-down;K01067-down;K01895-down
ppa01230	Biosynthesis of amino acids - Komagataella phaffii	8	8|124	22|347	0.558		C4QX36;C4QXA5;C4QY07;C4R0P1;C4R5U7;C4R7T9;C4R862;Q92448	ppa:PAS_chr1-1_0432-down;ppa:PAS_chr1-4_0047-down;ppa:PAS_chr1-4_0292-down;ppa:PAS_chr2-1_0402-down;ppa:PAS_chr2-1_0437-down;ppa:PAS_chr3_0876-down;ppa:PAS_chr4_0415-down;ppa:PAS_chr4_0974-down	K00053-down;K00134-down;K00600-down;K00789-down;K00850-down;K00927-down;K14454-down
ppa00053	Ascorbate and aldarate metabolism - Komagataella phaffii	1	1|124	2|347	0.588		C4R6P6	ppa:PAS_chr4_0043-down	K00128-down
ppa00564	Glycerophospholipid metabolism - Komagataella phaffii	1	1|124	2|347	0.588		C4R4Z1	ppa:PAS_chr3_0579-down	K00111-down
ppa00770	Pantothenate and CoA biosynthesis - Komagataella phaffii	1	1|124	2|347	0.588		C4QX36	ppa:PAS_chr1-1_0432-down	K00053-down
ppa00900	Terpenoid backbone biosynthesis - Komagataella phaffii	1	1|124	2|347	0.588		C4R915	ppa:PAS_chr4_0819-down	K05355-down
ppa00630	Glyoxylate and dicarboxylate metabolism - Komagataella phaffii	3	3|124	8|347	0.591		C4R1P7;C4R606;C4R7T9	ppa:PAS_chr2-1_0767-down;ppa:PAS_chr3_0932-down;ppa:PAS_chr4_0415-down	K00122-down;K00600-down;K01895-down
ppa03008	Ribosome biogenesis in eukaryotes - Komagataella phaffii	3	3|124	8|347	0.591		C4QYC8;C4R0Q2;C4R7D7	ppa:PAS_chr1-4_0403-down;ppa:PAS_chr2-1_0449-down;ppa:PAS_chr4_0278-down	K07936-down;K14564-down;K14565-down
ppa00020	Citrate cycle (TCA cycle) - Komagataella phaffii	4	4|124	12|347	0.677		C4QVY5;C4R290;C4R5P6;C4R8S1	ppa:PAS_chr1-1_0050-down;ppa:PAS_chr2-2_0294-down;ppa:PAS_chr3_0831-down;ppa:PAS_chr4_0733-down	K00161-down;K00234-down;K00627-down;K01899-down
ppa04146	Peroxisome - Komagataella phaffii	3	3|124	9|347	0.682		C4R0V9;C4R1R9;C4R3J3	ppa:PAS_chr2-1_0502-down;ppa:PAS_chr2-1_0785-down;ppa:PAS_chr3_0099-down	K01897-down;K11187-down;K13354-down
ppa01210	2-Oxocarboxylic acid metabolism - Komagataella phaffii	2	2|124	6|347	0.697		C4QX36;C4R862	ppa:PAS_chr1-1_0432-down;ppa:PAS_chr4_0974-down	K00053-down;K14454-down
ppa00061	Fatty acid biosynthesis - Komagataella phaffii	1	1|124	3|347	0.736		C4R1R9	ppa:PAS_chr2-1_0785-down	K01897-down
ppa00220	Arginine biosynthesis - Komagataella phaffii	1	1|124	3|347	0.736		C4R862	ppa:PAS_chr4_0974-down	K14454-down
ppa00280	Valine, leucine and isoleucine degradation - Komagataella phaffii	1	1|124	3|347	0.736		C4R6P6	ppa:PAS_chr4_0043-down	K00128-down
ppa00290	Valine, leucine and isoleucine biosynthesis - Komagataella phaffii	1	1|124	3|347	0.736		C4QX36	ppa:PAS_chr1-1_0432-down	K00053-down
ppa00310	Lysine degradation - Komagataella phaffii	1	1|124	3|347	0.736		C4R6P6	ppa:PAS_chr4_0043-down	K00128-down
ppa00340	Histidine metabolism - Komagataella phaffii	1	1|124	3|347	0.736		C4R6P6	ppa:PAS_chr4_0043-down	K00128-down
ppa00380	Tryptophan metabolism - Komagataella phaffii	1	1|124	3|347	0.736		C4R6P6	ppa:PAS_chr4_0043-down	K00128-down
ppa00500	Starch and sucrose metabolism - Komagataella phaffii	1	1|124	3|347	0.736		C4R5J9	ppa:PAS_chr3_0781-down	K00693-down
ppa00410	beta-Alanine metabolism - Komagataella phaffii	1	1|124	4|347	0.831		C4R6P6	ppa:PAS_chr4_0043-down	K00128-down
ppa01212	Fatty acid metabolism - Komagataella phaffii	1	1|124	4|347	0.831		C4R1R9	ppa:PAS_chr2-1_0785-down	K01897-down
ppa00250	Alanine, aspartate and glutamate metabolism - Komagataella phaffii	1	1|124	5|347	0.892		C4R862	ppa:PAS_chr4_0974-down	K14454-down
ppa03013	RNA transport - Komagataella phaffii	2	2|124	10|347	0.924		C4QZB0;C4R0Q2	ppa:PAS_FragB_0052-down;ppa:PAS_chr2-1_0449-down	K03231-down;K07936-down
ppa00520	Amino sugar and nucleotide sugar metabolism - Komagataella phaffii	1	1|124	6|347	0.931		C4R5U0	ppa:PAS_chr3_0870-down	K00966-down
ppa03022	Basal transcription factors - Komagataella phaffii	1	1|124	8|347	0.972		C4QW33	ppa:PAS_chr1-1_0095-down	K03131-down

## Sheet: COG
COG	Description	Namespace	Count	QeRatio	BgRatio	Pvalue	Accession-up	Accession-down
M	Cell wall/membrane/envelope biogenesis	CELLULAR PROCESSES AND SIGNALING	2	2|124	4|347	0.45		C4QXN2;C4R5U0
O	Posttranslational modification, protein turnover, chaperones	CELLULAR PROCESSES AND SIGNALING	16	16|124	44|347	0.525		C4QVQ4;C4QW38;C4QWA2;C4QWH2;C4QXI5;C4QZS3;C4R0V9;C4R2E7;C4R2G3;C4R3X8;C4R5E4;C4R6G8;C4R708;C4R7E5;C4R887;C4R9F1
Z	Cytoskeleton	CELLULAR PROCESSES AND SIGNALING	2	2|124	7|347	0.781		C4QXE1;Q9P4D1
T	Signal transduction mechanisms	CELLULAR PROCESSES AND SIGNALING	1	1|124	4|347	0.831		C4R1C2
U	Intracellular trafficking, secretion, and vesicular transport	CELLULAR PROCESSES AND SIGNALING	4	4|124	18|347	0.936		C4R0Q2;C4R0W1;C4R1C2;C4R2W7
J	Translation, ribosomal structure and biogenesis	INFORMATION STORAGE AND PROCESSING	40	40|124	94|347	0.0689		C4QWD2;C4QWG3;C4QWG6;C4QWI2;C4QWY6;C4QYC8;C4QYE9;C4QYK0;C4QYM1;C4QYX3;C4QZB0;C4QZE7;C4QZL4;C4R0T7;C4R0T8;C4R1K3;C4R1R2;C4R1R7;C4R256;C4R2U4;C4R3E7;C4R3I6;C4R4X4;C4R5D4;C4R5H6;C4R6N9;C4R6P3;C4R6U6;C4R6Y3;C4R6Z0;C4R731;C4R759;C4R762;C4R7C6;C4R7T8;C4R7Y4;C4R853;C4R8K3;C4R910;C4R9C0
A	RNA processing and modification	INFORMATION STORAGE AND PROCESSING	3	3|124	6|347	0.367		C4QYC8;C4R6Z1;C4R7D7
L	Replication, recombination and repair	INFORMATION STORAGE AND PROCESSING	1	1|124	2|347	0.588		C4R1G1
K	Transcription	INFORMATION STORAGE AND PROCESSING	1	1|124	16|347	0.999		C4QW33
H	Coenzyme transport and metabolism	METABOLISM	6	6|124	9|347	0.0567		C4R3T2;C4R5J9;C4R5U7;C4R5W1;C4R7T9;C4R915
P	Inorganic ion transport and metabolism	METABOLISM	4	4|124	5|347	0.0569		C4QVS9;C4R1Z2;C4R5H7;C4R8I0
I	Lipid transport and metabolism	METABOLISM	5	5|124	11|347	0.349		C4QVY5;C4QY91;C4R1H5;C4R1P7;C4R1R9
E	Amino acid transport and metabolism	METABOLISM	8	8|124	19|347	0.357		C4QX36;C4QY31;C4R3T0;C4R3T2;C4R6N9;C4R6P6;C4R6Z7;C4R862
G	Carbohydrate transport and metabolism	METABOLISM	9	9|124	23|347	0.442		C4QXA5;C4QY07;C4R0P1;C4R430;C4R5P8;C4R5Q0;C4R5T8;C4R8X4;Q92448
C	Energy production and conversion	METABOLISM	17	17|124	46|347	0.487		C4QWD4;C4QWR3;C4QYJ4;C4QZ00;C4R1V5;C4R290;C4R2N5;C4R396;C4R3J3;C4R404;C4R4J8;C4R4Z1;C4R5P6;C4R606;C4R760;C4R8S1;P04842
Q	Secondary metabolites biosynthesis, transport and catabolism	METABOLISM	2	2|124	7|347	0.781		C4R0A4;C4R0S8
S	Function unknown	POORLY CHARACTERIZED	7	7|124	24|347	0.819		C4QVJ5;C4QX11;C4R2F6;C4R3X5;C4R4B9;C4R553;C4R5T5
